# Supplementary material for: Seasonal changes in sleep duration and sleep problems: A prospective study in Japanese community residents
Source: PLoS One. 2019 Apr 18;14(4):e0215345. doi: 10.1371/journal.pone.0215345 (PMC6472875; doi:10.1371/journal.pone.0215345)
Supplement: S3 File — (XLSX) [file pone.0215345.s003.xlsx]

## Sheet: Sheet1
	Male: 1		North: 1					Not at all: 1				Not at all: 1				Not at all: 1
	Female: 2		Middle: 2					Less than once a week: 2				Less than once a week: 2				Less than once a week: 2
			South: 3					Once or twice a week: 3				Once or twice a week: 3				Once or twice a week: 3
								Three or more times a week: 4				Three or more times a week: 4				Three or more times a week: 4
				Sleep duration (h)				DIS				DMS/EMA				EDS
No.	Sex	Age (y)	Area	Spring	Summer	Fall	Winter	Spring	Summer	Fall	Winter	Spring	Summer	Fall	Winter	Spring	Summer	Fall	Winter
1	1	56	1	7.5	8	7	7.5	1	1	1	1	2	1	2	2	1	1	2	1
2	2	55	1	7	7	7	7	1	1	2	1	2	3	2	3	1	1	1	1
3	1	25	1	6	6	6	6	1	1	1	1	1	1	1	1	1	1	1	1
4	1	61	1	9	10	8	8	1	1	1	1	1	1	1	2	1	1	1	1
5	2	57	1	7.5	7.5	8	7	1	2	2	2	1	2	1	1	1	1	1	2
6	2	23	1	6.5	5	6.5	7	1	1	1	3	1	1	1	1	1	4	1	2
7	1	60	1	7	7	8	8	1	1	1	1	1	1	1	1	1	1	1	1
8	2	57	1	6	7	7	7	1	1	1	1	1	1	1	1	1	1	1	1
9	1	23	1	8	7	8	9	1	1	1	1	1	1	1	1	1	1	1	1
10	2	86	1	8	8	11	10	1	1	2	1	1	1	1	1	1	1	1	1
11	1	30	1	8	7	8	9	1	1	1	1	1	1	1	1	1	1	1	1
12	2	30	1	7	7	8	9	1	1	2	1	1	1	1	1	1	1	1	1
13	1	67	1	7	8	7	7	2	2	1	2	2	2	2	2	1	1	1	1
14	2	64	1	6.5	6	7	7	2	3	3	2	2	3	3	3	1	1	1	1
15	1	36	1	6	6	6	6	2	2	2	1	2	3	2	1	1	1	1	1
16	1	47	1	7	6	7	6	2	1	2	1	2	1	2	1	1	1	1	1
17	2	44	1	6	5.5	5.5	7	2	2	3	2	2	1	2	2	1	1	2	1
18	2	27	1	6.5	6	7	6	1	3	2	2	1	2	1	1	2	3	1	2
19	1	75	1	8	8	8	9	1	1	1	1	1	3	1	1	1	1	1	1
20	1	48	1	5.5	6	5.5	5.5	3	2	3	2	2	2	1	1	4	2	3	1
21	2	50	1	5	5.5	5	4	1	1	1	1	1	1	1	1	1	2	1	1
22	2	17	1	6	6.5	6	7	2	2	1	1	1	1	1	1	1	1	1	1
23	1	64	1	6	5	5	6	1	3	2	1	1	4	1	1	1	2	1	1
24	2	60	1	6	5	6	7	1	3	1	1	1	3	1	1	1	1	1	1
25	1	40	1	7	8	7	7	1	1	1	1	1	1	1	1	1	1	1	1
26	2	39	1	6	7	7	6	1	1	1	1	4	1	1	1	1	1	1	1
27	1	16	1	6	6	6	6	4	1	1	1	1	1	1	1	1	1	1	1
28	1	77	1	8	9	8	10	1	1	1	1	1	1	1	1	1	1	1	1
29	2	73	1	6	6	6	7	4	1	1	1	4	1	1	1	3	1	1	1
30	1	55	1	6.5	6	6.5	7	1	1	1	1	1	1	1	1	1	2	1	1
31	2	54	1	5	6	7	6	1	1	1	1	1	1	1	1	2	4	1	4
32	2	27	1	7	8	8	8	1	4	1	4	1	4	1	4	1	1	1	1
33	2	74	1	8	8.5	8	8	2	2	1	2	2	2	1	2	1	1	1	1
34	2	31	1	6.5	8	8	8	3	1	1	2	2	1	1	1	3	2	2	1
35	1	72	1	7	7.5	8	8.5	1	1	3	3	1	1	1	2	1	1	1	1
36	2	70	1	7.5	8	8	8	1	1	1	1	2	1	1	1	1	1	1	1
37	1	47	1	6.5	7	7	7	1	3	2	1	3	2	2	1	1	1	1	1
38	2	43	1	6.5	7	6.5	6	1	3	3	2	3	4	3	2	1	1	1	1
39	2	21	1	9	6	7	6	1	1	1	1	1	1	2	1	1	1	1	1
40	1	15	1	6	7	7.5	7	1	1	2	1	1	1	2	1	1	1	1	1
41	1	66	1	5	4.5	6	6	1	1	1	1	1	1	1	1	3	2	1	2
42	2	28	1	7	7	6.5	7	2	4	4	1	1	3	3	1	2	1	1	1
43	1	67	1	8	9	8	7	1	1	1	1	1	1	1	4	1	1	1	1
44	2	65	1	8	7	8	7	1	1	1	1	2	1	1	3	1	1	1	1
45	1	63	1	8	8	8	9	1	2	2	3	1	2	1	1	1	1	1	1
46	2	57	1	8	7	8	8	3	2	3	3	1	2	3	3	1	1	1	1
47	1	24	1	6	6	6	6	1	1	1	1	1	1	1	1	1	1	1	1
48	2	84	1	8	8	8	7	2	1	3	3	1	1	2	2	1	1	1	1
49	1	61	1	7.5	8	8	6	1	1	1	1	1	1	1	1	1	1	1	1
50	2	52	1	7	8	7.5	7	1	1	2	1	1	1	1	1	1	1	1	1
51	2	73	1	6	7.5	5	4.5	4	4	2	4	4	1	4	4	1	1	2	1
52	1	52	1	5	7	9	7	4	1	1	1	4	1	1	3	4	1	1	1
53	1	23	1	8	7.5	7	7.5	1	3	1	1	1	1	1	1	1	2	1	1
54	1	63	1	8	7	7	7	1	1	1	1	1	1	1	1	1	1	1	1
55	2	54	1	7	7	7.5	8	1	1	1	1	1	1	1	1	1	1	1	1
56	2	29	1	6	8	7	6	1	1	1	1	1	1	1	1	1	1	1	1
57	2	52	1	7	6.5	6	7	1	1	2	2	1	1	2	1	1	1	1	1
58	2	78	1	8	8	8	8	1	1	1	1	2	1	1	1	1	1	1	1
59	1	51	1	6	8	8	8	1	1	1	1	1	2	1	1	1	1	2	3
60	2	25	1	8	8	8	8	2	1	2	1	4	1	3	1	1	1	1	1
61	2	24	1	6	8	5	6	1	1	1	1	1	1	1	1	1	2	1	1
62	2	22	1	8	6	7	7	1	1	1	2	1	1	1	1	3	1	1	1
63	1	71	1	8	6	9	9	1	1	1	1	1	1	1	1	1	1	1	1
64	2	67	1	8	6	7.5	8	1	1	1	1	1	1	1	1	1	1	4	1
65	1	43	1	5.5	5.5	6	5	1	1	1	1	1	1	1	1	3	1	4	3
66	2	41	1	8	6.5	7	7.5	1	3	3	3	1	3	2	3	2	1	3	3
67	1	16	1	6	7	6	6	1	2	3	1	1	2	1	1	1	1	2	3
68	2	78	1	7.5	7	7.5	8	1	1	4	2	1	1	2	1	1	1	1	1
69	1	61	1	8	7.5	8	8	3	3	1	3	2	3	1	3	1	1	1	1
70	2	62	1	6.5	6.5	7	7	1	3	2	1	3	3	1	2	1	1	1	1
71	1	59	1	6.5	5	5	5.25	1	3	4	4	4	3	4	4	3	3	3	1
72	2	56	1	7	7	7	7.5	3	3	3	3	1	1	1	1	1	1	1	1
73	1	52	1	6	6	6	6	1	1	1	1	1	1	1	1	1	1	1	1
74	2	52	1	5	6	5	6	1	1	1	1	1	1	1	1	1	1	1	1
75	2	17	1	7	8	8	8	1	1	1	1	1	1	1	1	1	1	1	1
76	2	15	1	8	8	8	8	1	1	1	1	1	1	1	1	1	1	1	1
77	1	33	1	6	5	6	8	3	1	1	1	4	4	4	1	1	3	1	1
78	2	63	1	8	8	8	8	2	1	1	1	2	1	1	1	2	2	2	2
79	1	73	1	6	5	6.5	6	1	1	2	2	1	4	2	3	1	1	1	1
80	2	71	1	6	9	7	8	2	2	3	2	2	2	3	2	3	1	1	1
81	2	46	1	6	6	8	7	1	1	1	1	3	1	3	1	2	2	1	2
82	1	61	1	7	7	7	7	1	1	1	1	1	1	1	1	1	1	1	1
83	2	62	1	6.5	6.5	6.5	6.5	2	1	1	2	1	1	1	1	1	1	1	1
84	1	32	1	7	8	8	8	1	1	1	1	1	1	1	1	1	1	1	1
85	1	48	1	7	7	7	7	1	1	1	1	1	1	1	1	1	1	2	1
86	2	40	1	7	6	7	7	1	1	1	1	1	1	1	1	1	1	1	1
87	1	15	1	7	7	7	6	1	1	1	1	1	1	1	1	1	2	4	1
88	1	61	1	8	8	8	8	1	1	1	1	1	3	1	3	1	1	1	1
89	2	56	1	7	8	8	7	2	1	2	2	2	2	3	2	1	1	1	1
90	1	61	1	7	6	6	6	1	1	1	1	1	1	1	4	1	1	1	1
91	2	62	1	6.5	6	6.5	6	1	3	2	1	1	3	2	3	1	1	1	1
92	1	52	1	7	8	8	8	4	4	4	4	4	4	4	4	1	1	3	4
93	2	53	1	7	8	8	8	1	1	1	1	1	2	1	2	1	1	1	1
94	1	60	1	8	8	7	7	1	1	1	1	1	1	1	1	2	2	1	1
95	2	59	1	8	7	7	7	4	1	1	4	4	1	1	4	1	1	1	1
96	1	61	1	8	7.83	7.83	7	1	1	1	1	1	1	2	1	1	1	1	1
97	2	55	1	7	7	6.67	7	1	1	1	1	1	1	1	1	1	1	1	1
98	2	63	1	8	6.5	7	8	1	1	1	1	1	1	1	1	1	1	1	1
99	1	77	1	9	6	10	9	1	2	1	1	1	2	1	1	1	2	1	1
100	1	63	1	8	8	9	9	1	1	1	1	1	1	1	1	1	1	1	1
101	1	66	1	7	7	8	8	1	1	4	4	2	3	4	4	2	2	1	4
102	2	62	1	6.5	6.5	6.5	7	2	2	1	1	2	2	1	1	1	1	1	1
103	1	50	1	6	6	7	6.5	1	1	2	1	4	2	2	2	1	2	2	3
104	2	44	1	7	7	7	7	3	1	2	3	2	2	2	1	1	1	3	1
105	2	67	1	6	6	7	6	3	4	3	3	3	4	3	3	1	1	1	1
106	1	69	1	8	8	8	9	1	1	1	1	1	1	1	1	2	1	1	2
107	2	65	1	8	8	7.5	8.5	1	1	1	1	1	1	1	1	1	1	1	1
108	1	36	1	7	7	7	7.5	1	1	1	1	1	1	1	1	1	1	1	1
109	1	70	1	7.5	7.5	7.5	5.5	1	1	1	1	1	1	1	1	1	1	1	1
110	2	65	1	4.5	4.5	4.5	4.5	1	1	1	1	1	1	1	1	1	1	1	1
111	2	64	1	6	6	6	8	4	4	4	3	4	4	4	3	1	1	1	1
112	2	61	1	8	8	8.5	7.5	1	2	3	2	1	1	3	1	1	1	1	1
113	2	69	1	7	7	7.5	8	1	1	2	3	1	1	2	2	1	1	1	1
114	1	73	1	7.5	6.5	7	6.5	1	1	1	1	2	2	1	1	1	1	1	1
115	2	71	1	7	7	7	6.5	1	1	1	1	1	1	1	1	1	1	1	2
116	1	64	1	7	7	7	7	3	2	3	2	3	2	2	2	1	1	1	1
117	2	57	1	6.5	7	7	7	1	1	2	1	1	1	1	1	1	1	1	1
118	1	34	1	5	6	6	6	1	1	1	1	1	1	1	1	1	1	1	1
119	2	52	1	8.5	9	8	9	2	1	1	1	2	1	1	4	1	1	1	1
120	1	17	1	7	7	8	6	1	1	1	2	1	1	1	1	1	1	1	2
121	1	72	1	6.5	7	7	7	1	1	1	2	1	1	1	1	1	1	1	1
122	2	65	1	7	8	8	7.5	1	1	1	1	3	2	1	1	1	1	1	1
123	1	68	1	7	7	8	8	1	1	1	1	1	1	1	1	1	1	1	1
124	2	64	1	7	7	8	8	1	1	1	1	1	1	1	1	1	1	1	1
125	1	53	1	8.5	4	6	6	3	4	1	4	4	4	1	4	1	1	1	1
126	2	46	1	7	8	8	8	1	1	1	1	1	1	1	1	1	1	1	1
127	1	77	1	8	9	9	8	1	1	1	1	4	1	1	2	1	1	1	1
128	1	35	1	6	5.5	5.5	5	1	1	1	1	1	1	1	1	1	1	1	1
129	2	32	1	7	6	7	7	1	2	1	1	3	4	1	1	1	1	1	1
130	1	76	1	9	9	9	9	2	3	2	2	2	3	1	1	1	1	1	1
131	1	44	1	7	8	8	8.5	2	2	1	1	2	2	2	2	1	1	1	1
132	1	61	1	8	8	9	8	1	1	1	1	1	1	1	1	1	1	1	1
133	2	58	1	7	8	9	8.5	4	1	1	1	4	1	1	1	1	1	1	1
134	2	84	1	10	10	10	10	1	1	1	1	1	1	1	1	1	1	1	1
135	1	68	1	7	7	8	7	1	1	1	1	1	2	1	3	1	2	1	2
136	2	68	1	7	6.5	7	6.5	1	2	1	2	1	2	2	2	1	1	1	1
137	1	61	1	8	9.5	8	8	1	1	1	1	1	2	1	1	1	1	1	1
138	2	56	1	6.5	7	6.5	6	1	2	3	3	3	2	1	1	1	1	1	1
139	1	33	1	6.5	6	7	7	1	1	3	2	1	4	1	2	1	1	1	1
140	1	27	1	8	8	7	7	1	1	1	1	1	1	1	1	2	1	1	1
141	1	34	1	5	7	6	6	4	1	4	3	4	1	4	3	1	1	1	1
142	2	33	1	7	7	6	6	1	1	1	1	1	1	3	1	4	3	2	4
143	1	75	1	5.5	6	5	5	1	1	1	1	4	4	4	1	1	1	1	1
144	2	69	1	6	7	6.5	6.5	1	1	1	2	1	1	1	1	1	1	1	1
145	1	45	1	8	7	7	7	1	1	1	1	1	1	1	1	1	1	1	1
146	1	61	1	8	7	9	7	1	1	1	1	1	1	1	2	3	3	1	1
147	2	56	1	6	6	5	6	1	1	1	1	1	1	1	3	3	4	3	2
148	1	36	1	7	7	7	7	3	3	2	2	3	3	2	2	3	1	1	1
149	2	31	1	7	5	6	7	1	1	1	1	1	1	1	1	3	4	2	2
150	1	53	1	7	7	7.5	7.5	1	2	1	1	1	1	1	1	1	1	1	1
151	2	52	1	7	6.5	7	7	1	1	1	1	1	1	1	1	1	2	1	1
152	2	73	1	7	7	5	6	3	3	3	3	3	3	4	4	2	2	2	1
153	1	79	1	8	8	9	8	1	1	1	1	1	1	1	4	1	1	1	1
154	2	73	1	8	7	8	8	1	1	1	1	1	1	3	4	1	1	1	1
155	1	49	1	8	6	7	7	1	1	1	1	1	1	2	4	1	1	1	1
156	2	49	1	8	6	7	8	1	1	3	3	1	1	3	4	1	1	1	1
157	1	80	1	6.5	6	7	8	3	4	4	2	4	4	1	2	2	1	1	1
158	1	53	1	7	6	8	8	1	1	1	1	4	3	1	3	1	1	1	2
159	2	78	1	5	7	8	8	3	2	2	2	3	2	2	2	1	1	1	1
160	2	53	1	7	7	7	7	1	1	1	1	1	1	1	1	1	2	2	1
161	1	44	1	8	7	8.5	7.5	1	3	4	4	4	4	4	4	1	1	1	1
162	2	43	1	5.5	6	6.5	7	1	1	1	1	1	1	1	1	4	3	4	3
163	1	18	1	8	6	8.5	8	1	1	1	1	1	1	1	1	4	4	4	4
164	2	16	1	7	7.5	8	6.5	1	4	1	2	1	4	1	2	3	3	4	4
165	1	56	1	7	7	7	7	1	1	3	1	1	1	3	1	1	1	1	1
166	2	54	1	6.5	6.5	7.5	7	1	2	1	1	1	3	1	1	1	1	1	1
167	2	62	1	7	7.5	6.5	7	1	1	1	1	2	1	1	1	1	1	1	1
168	2	60	1	9	8.5	9	8	2	2	2	1	2	2	2	2	1	1	1	1
169	1	33	1	8.5	8	8.5	5	1	1	1	1	1	1	1	1	1	1	1	1
170	2	33	1	7.5	8	8.5	8.5	4	1	1	1	3	1	1	1	1	1	1	1
171	1	59	1	6.5	7	6.5	6.5	1	1	1	1	1	2	2	3	1	1	1	1
172	2	57	1	7	8	7.5	8	1	2	1	1	1	1	1	1	1	1	1	1
173	1	75	1	9	9	9	9	2	2	1	2	2	3	1	3	1	1	1	1
174	2	75	1	8	7.5	8	8	1	1	1	3	4	3	3	3	1	2	2	1
175	1	51	1	7.5	6.5	7	8	1	3	3	2	2	3	1	3	3	3	2	1
176	2	51	1	5.5	6	6.5	7	1	1	1	1	1	3	3	1	4	1	2	3
177	1	46	1	7.5	7	8	8	1	1	1	1	1	1	1	1	1	1	1	1
178	1	24	1	7	6.5	7	7	1	4	3	1	1	1	2	1	1	2	1	1
179	1	19	1	8	7.5	7	7	1	3	1	1	2	1	1	1	1	3	2	3
180	1	58	1	7.5	8	9	7	1	1	1	1	2	1	3	1	1	1	1	1
181	2	27	1	7	6.5	6	7	1	1	1	2	3	1	1	3	2	2	2	2
182	1	68	1	8	8	10	9	1	1	1	1	1	1	1	1	1	1	1	1
183	2	34	1	8	8	9	9	1	1	1	1	1	1	1	1	1	1	1	1
184	1	40	1	7	7	8	8	1	1	1	1	1	1	1	1	1	1	1	1
185	2	37	1	8	8	8	8	1	1	1	1	1	1	1	1	1	1	1	1
186	1	57	1	7	6.5	7.5	5.5	1	1	1	1	1	1	1	1	1	2	1	1
187	2	52	1	5.5	5.5	5.5	5.5	1	1	1	1	1	1	1	1	1	1	1	1
188	2	71	1	8.5	8	7.5	7.5	1	1	1	1	1	1	2	1	1	1	1	1
189	1	73	1	10	10	9	10	1	1	1	1	1	1	2	1	1	1	1	1
190	2	58	1	7.17	6.5	7	7.5	1	2	1	2	3	2	2	2	1	1	1	2
191	1	65	1	8	8	7	8	1	3	1	3	4	3	3	2	1	1	1	1
192	1	54	1	9	8	8.5	9	1	1	1	1	1	1	3	1	1	1	1	1
193	2	55	1	6	6	6	6.17	3	3	3	2	3	3	3	2	1	1	1	1
194	1	68	1	7	7	7	7	1	1	1	1	3	2	1	1	1	1	1	1
195	2	61	1	6.17	6.5	6	7	1	1	1	1	1	2	1	1	1	1	1	1
196	1	48	1	6.5	6	6	6	1	1	1	1	1	1	1	1	2	2	2	3
197	2	42	1	5	5	5	5	1	1	1	1	1	1	1	1	2	2	2	2
198	1	74	1	8	8	8	7.5	1	2	3	1	1	1	1	1	1	1	1	1
199	1	46	1	7	8	7	8	3	3	3	1	3	3	3	3	1	3	1	2
200	1	59	1	6	5.5	5	6	1	1	1	1	1	3	4	2	1	1	1	1
201	2	53	1	6	5.5	5.5	5.5	1	1	1	1	1	1	1	1	2	1	2	2
202	1	89	1	10	10	9	10.5	1	1	4	1	1	4	4	1	1	1	1	1
203	2	85	1	6	6	6	6	1	1	1	1	1	4	4	1	1	1	1	1
204	1	69	1	8	8	8	9.5	1	1	1	3	1	2	1	3	1	2	1	1
205	2	69	1	7	7	8	8	1	1	1	1	1	1	1	1	1	1	1	1
206	1	36	1	6	6	7	6.5	1	1	2	2	1	1	2	1	1	1	1	1
207	2	30	1	7	7	7	6.5	4	3	3	3	3	3	2	3	1	1	1	1
208	1	64	1	7	7	7	7	3	4	2	4	3	2	1	2	1	1	1	1
209	2	62	1	7	7	8	8	1	1	1	1	1	1	1	1	1	1	1	1
210	1	53	1	6.5	7	7	7	1	1	1	1	1	1	2	1	1	1	1	1
211	1	62	1	7	7	7	7	2	2	1	1	3	2	2	2	2	2	1	2
212	2	61	1	6.5	6.5	6.5	6.5	2	2	3	2	3	2	2	2	2	2	1	2
213	2	87	1	8	8	8	8	2	2	1	1	2	2	3	1	1	2	1	1
214	1	60	1	7	8	8	8.5	1	1	1	1	1	1	1	1	1	1	1	1
215	2	27	1	7	7	7	7	1	1	1	1	1	1	1	2	1	2	2	1
216	1	61	1	7	7	8	6	1	1	1	1	3	2	1	4	1	3	1	1
217	1	58	1	6	8	8	8	1	1	1	1	1	1	1	4	1	1	1	3
218	2	50	1	7	8	8	8	1	1	1	1	1	1	1	1	1	1	1	1
219	1	60	1	6	5	6	6	3	4	3	4	1	3	3	1	1	1	1	1
220	2	58	1	7	6	7	6.5	1	1	1	1	1	1	1	1	1	1	1	1
221	1	64	1	8	8	8	8	1	1	1	1	1	1	3	1	1	1	1	1
222	2	62	1	7	7	7	7	1	1	1	1	1	1	1	1	1	1	1	1
223	1	52	1	7.5	7	7	7	1	1	1	1	1	1	1	1	2	1	1	1
224	2	52	1	8	7	7.5	8	1	1	1	2	1	2	1	1	1	1	1	1
225	2	63	1	6	5.33	6	6.5	1	1	1	1	1	1	1	1	1	1	1	1
226	2	84	1	14	10	14	14	1	1	1	1	1	1	1	1	1	1	1	1
227	2	63	1	8	8	8	8	1	1	1	2	1	1	1	1	1	1	1	1
228	1	50	1	7	6.5	7.5	7	1	1	1	1	1	1	1	1	1	1	1	1
229	2	49	1	6	6	6.5	6.5	1	1	1	1	1	1	1	1	1	1	1	1
230	1	77	1	8.5	8.5	9	9.5	1	1	1	1	1	1	1	1	1	1	1	1
231	2	72	1	6.5	7	7.5	8	1	1	1	1	1	1	1	1	1	1	1	1
232	1	83	1	8	8	8	8	1	1	1	1	1	1	1	1	1	1	1	1
233	2	80	1	7	7	8	8	1	1	1	1	1	1	1	1	1	1	1	1
234	1	54	1	7.5	7	7	7.5	1	1	1	1	1	1	1	1	1	1	1	1
235	2	53	1	7	7	7	7	1	1	1	1	1	1	1	1	1	1	1	1
236	1	58	1	8	8	8	8	1	1	1	1	1	1	1	1	1	1	1	1
237	2	53	1	8	7	7	7	1	1	1	1	1	1	1	1	1	1	1	1
238	2	77	1	10	10	10	12	1	1	1	1	1	1	1	1	1	1	1	1
239	1	74	1	8	9	8	10	4	3	1	3	4	3	1	3	2	2	2	1
240	2	73	1	8	9	8	10	3	3	1	1	3	3	1	1	3	3	1	1
241	1	50	1	7	7	6	7	2	3	2	2	2	3	2	2	2	3	2	2
242	2	46	1	7	8	8	8	2	2	1	2	3	3	1	2	2	2	1	2
243	1	16	1	6	7	6	7	1	1	1	2	3	1	1	2	4	2	1	2
244	1	53	2	5	5	6	5	1	1	1	1	1	1	1	1	1	1	1	1
245	2	48	2	5.5	5.5	6	5.5	1	2	2	1	1	1	2	2	2	1	2	1
246	1	57	2	6	7	7	7	1	1	1	1	1	1	2	1	1	1	1	1
247	2	55	2	5	6	6.5	6.5	1	1	1	1	1	1	1	1	1	1	1	1
248	2	25	2	4.5	6	8	5	1	1	1	1	1	1	1	1	4	1	1	2
249	1	24	2	4	5	6	8	2	1	1	1	1	1	1	1	3	2	2	2
250	1	20	2	5	6	6	6	3	3	3	3	1	1	1	2	4	1	2	1
251	1	63	2	8	8	7	8	1	1	1	1	1	1	1	1	1	1	1	1
252	2	57	2	5	8	6.5	8	1	1	1	1	1	1	1	1	1	1	1	1
253	1	70	2	5.5	6.5	6.5	6	3	3	4	4	4	4	4	4	1	1	1	1
254	2	66	2	6	5.5	6	7	3	3	4	3	3	3	1	2	1	1	1	1
255	1	39	2	7	6.5	6	7	1	1	1	1	1	1	1	1	1	1	1	1
256	2	34	2	7	6.5	7	7	1	1	1	1	1	3	1	1	1	1	1	1
257	1	71	2	6	6	6	6	1	1	1	1	1	1	1	1	1	1	1	1
258	2	67	2	6	6	6	6	2	1	1	2	1	1	1	1	1	1	1	1
259	1	62	2	6.5	7	8	7	1	2	1	1	1	3	1	1	1	1	1	1
260	2	57	2	5.5	6	6.5	6	2	3	2	2	1	1	1	1	1	1	1	2
261	1	67	2	6	6	7	7	1	1	1	1	1	1	1	1	1	1	1	1
262	2	63	2	7	7.5	7.5	7.5	1	1	1	1	1	1	1	1	1	1	1	1
263	1	58	2	6	6	6	6	1	1	1	1	1	1	1	1	1	1	1	1
264	2	51	2	6	6	6	5.5	1	1	1	1	1	1	1	1	2	1	1	1
265	1	64	2	6	6	6	7	3	3	2	1	2	2	3	1	1	1	1	1
266	2	68	2	6	5	7	6	2	3	1	3	4	3	1	3	1	1	1	1
267	2	59	2	6.5	5.5	6.33	6	2	1	1	1	2	1	3	1	1	1	1	1
268	1	55	2	5	5.5	6	6	1	1	1	1	1	1	1	1	1	1	1	1
269	2	54	2	5	5	6	6	1	1	1	1	1	1	1	1	1	1	1	1
270	1	53	2	5	4.5	4.5	4.5	1	1	1	1	1	1	1	1	2	1	1	1
271	2	51	2	5.5	6	6.5	5.5	1	1	1	1	1	1	1	1	4	3	1	1
272	1	58	2	7	7	7	7	4	2	2	1	4	2	2	1	4	2	1	1
273	2	57	2	6	7	7	7	4	3	3	3	4	3	3	3	1	1	1	1
274	2	85	2	6	5	7.5	6	1	4	3	4	1	4	3	4	1	1	1	1
275	1	68	2	6	7	7	6	1	1	1	1	1	1	1	1	1	1	1	1
276	2	67	2	6	6	6	6	1	1	1	1	1	1	1	1	2	1	1	1
277	1	66	2	7	7	8	7	3	1	1	1	2	4	1	3	1	1	1	1
278	2	61	2	6.5	7	7	6.5	3	3	1	1	1	3	1	1	1	1	1	1
279	1	66	2	6	7	6	7	2	1	1	1	2	1	1	1	1	1	1	1
280	2	62	2	7	7	8	8	2	1	1	1	2	4	1	1	1	1	1	1
281	1	66	2	7	7	7	7	1	1	1	1	1	1	1	1	1	1	1	1
282	2	55	2	7	7	7.5	7	3	1	1	1	3	1	1	1	1	1	1	1
283	1	31	2	6	6	5	6.5	3	2	1	2	3	2	3	2	1	1	1	1
284	1	70	2	8	8	9	7	3	3	1	2	3	3	3	2	2	1	1	1
285	2	63	2	7	7	7.5	7	2	1	1	1	1	2	1	1	2	1	1	1
286	2	38	2	7	7.5	7	7	1	1	1	1	1	2	1	1	1	1	1	1
287	1	73	2	6	6	6.5	6.5	3	2	3	3	4	3	4	4	1	1	1	1
288	2	67	2	7	7	7	7	3	2	3	2	2	2	2	2	1	1	1	1
289	2	40	2	6	6.5	6	7	3	2	2	2	3	2	2	2	1	1	1	1
290	2	72	2	8	8	8	8.5	2	2	2	2	3	2	2	1	1	1	1	1
291	1	75	2	8.5	8	8	7	4	4	4	4	1	2	4	4	1	1	2	1
292	2	67	2	6.83	7	8.5	8	2	1	1	2	2	2	3	3	2	1	2	1
293	2	42	2	6	6	7	6	1	1	1	1	4	1	3	1	2	1	2	1
294	1	47	2	6.17	6	6	6	2	1	1	1	2	1	1	1	1	1	2	2
295	2	51	2	6.33	6.5	6	6.5	1	1	1	1	1	1	1	1	2	3	2	3
296	2	23	2	9.17	8	7	7	1	1	2	1	1	1	1	1	1	1	1	1
297	2	19	2	7.08	6	5	7	1	1	1	1	1	1	1	1	2	1	1	1
298	1	78	2	8	8	8.5	8	1	2	3	1	4	3	3	1	1	1	1	1
299	2	73	2	7	7	8	8	3	2	2	3	3	2	2	3	1	1	1	1
300	1	64	2	6.5	5	6.5	6.5	1	1	2	2	4	4	3	3	2	1	2	1
301	2	64	2	7	7	7.5	7	1	1	1	1	2	1	1	1	1	1	1	1
302	1	67	2	7.5	7	7	7.5	1	1	1	1	1	1	1	1	1	1	1	1
303	2	60	2	8	6.5	7	7.5	4	3	3	1	4	2	1	1	1	1	1	1
304	1	35	2	8	7	7	8	3	1	2	1	1	1	1	1	1	1	1	1
305	1	68	2	6	6	6	6	3	4	3	3	3	4	1	3	4	2	3	4
306	1	56	2	8	5.5	7	7	1	1	1	2	1	2	1	2	2	1	1	1
307	1	26	2	6	6	6	5	1	1	1	2	1	1	1	2	1	1	1	2
308	2	22	2	7	7	9	7	4	3	2	2	1	1	1	1	1	1	1	1
309	1	62	2	6.5	7	7	7	1	1	1	2	1	1	1	2	1	1	1	1
310	2	60	2	5.5	5	5	5	1	1	2	2	1	1	2	3	1	1	1	1
311	2	34	2	7	6	7	7	2	1	1	1	1	1	1	1	1	1	1	1
312	2	32	2	6	6	6	7	1	1	1	1	1	1	1	1	1	1	1	1
313	1	74	2	7	6	7	7	2	2	1	2	3	2	2	2	1	1	1	1
314	2	71	2	6	6	6.5	7	1	2	2	2	2	2	2	2	1	1	1	1
315	1	60	2	7	7.5	7.5	7	1	1	2	1	1	2	2	2	1	1	1	1
316	2	60	2	6.5	6	5.5	6	2	2	3	3	2	3	3	3	1	1	1	1
317	1	67	2	7	7	7	7	4	2	2	2	4	3	4	3	1	1	1	1
318	2	63	2	6	6	6	6	3	3	2	2	3	4	3	1	1	1	1	1
319	1	30	2	8	6	7	7	4	3	2	1	4	2	2	1	1	1	1	1
320	1	74	2	9	9	9	9.5	1	1	1	1	1	1	1	3	1	1	1	1
321	2	67	2	8	8	8	9	1	1	1	1	1	1	1	1	1	1	1	1
322	1	50	2	6	5	7	7	2	4	1	3	3	4	1	1	2	2	1	1
323	2	50	2	7	6	8	7	1	1	1	1	1	1	1	1	1	1	1	1
324	1	68	2	8	7	7.5	8	1	1	1	1	3	3	2	1	1	1	1	1
325	2	66	2	6.5	6.5	6.5	6.5	1	2	1	2	3	2	1	3	1	1	1	1
326	1	38	2	6.5	7	6.5	7	1	3	1	1	1	3	1	2	1	1	1	1
327	1	50	2	7.5	7	7.5	7	1	1	1	1	3	2	1	1	1	1	1	1
328	2	52	2	6	6	6	6	1	1	1	1	1	1	1	1	1	1	1	1
329	1	25	2	6.5	6	6	6	1	1	1	1	1	1	1	1	1	1	1	1
330	1	59	2	8	8	8.5	8.5	1	1	1	1	1	2	1	1	1	1	1	1
331	2	61	2	7	8	7	8	1	1	1	2	1	1	1	2	1	1	1	1
332	1	28	2	6	6	5.5	6	1	1	1	1	1	1	1	1	1	1	1	1
333	1	55	2	6	6	6.5	6.5	2	3	2	1	3	4	3	3	2	3	1	1
334	2	53	2	6	5	6	6	1	1	2	1	3	4	2	4	2	1	1	2
335	2	17	2	6.5	6	6	6	1	1	3	1	2	1	2	1	3	1	2	2
336	2	67	2	6	6	6	6	2	2	1	2	3	2	2	3	1	1	1	1
337	1	35	2	4	4	4	4	1	1	1	1	1	3	1	1	1	1	1	3
338	2	27	2	6	6	6	6	1	1	1	4	1	3	4	4	1	1	1	1
339	1	64	2	5	7.5	5	6	1	2	1	1	2	2	1	3	1	1	1	1
340	2	61	2	6	7	6	6	2	2	2	3	1	2	1	2	1	2	1	1
341	1	32	2	6.5	7	7.5	6.5	1	1	2	1	1	1	2	2	1	1	1	1
342	2	31	2	7.5	7.5	8.5	7	1	3	4	1	4	4	4	4	1	1	1	1
343	1	69	2	7	6.5	7	7	1	1	1	1	1	1	1	4	1	1	1	1
344	2	56	2	5	5	6	5	1	3	1	1	1	3	2	3	2	1	1	1
345	1	55	2	8	8	8	8	1	1	1	1	1	1	1	1	1	1	1	1
346	2	53	2	7.5	7	7	7.5	1	1	1	1	2	2	1	1	2	1	1	1
347	2	23	2	9	8	8	9	1	1	1	1	1	1	1	1	1	1	1	1
348	1	58	2	7.67	7.5	8	8	1	1	1	1	1	1	1	1	1	1	1	1
349	2	58	2	7.5	7.5	8	8	1	1	2	1	1	1	2	1	1	1	1	1
350	2	56	2	8	9	8	9	2	1	2	2	3	1	2	3	1	1	1	1
351	2	66	2	6.5	6.5	6.5	7	3	4	4	4	3	3	4	3	1	1	1	1
352	1	40	2	6	7	7	6	1	2	1	1	1	2	1	1	1	1	1	1
353	2	38	2	8	8	7.5	7	1	2	1	1	1	2	1	1	3	3	1	2
354	1	44	2	7	7	7	7	2	3	2	3	3	3	2	3	1	1	1	1
355	2	44	2	6.5	7	7	7	1	1	1	2	1	2	2	2	1	1	1	2
356	2	72	2	6	6	6.5	7	3	3	3	3	4	4	2	3	1	1	1	1
357	1	56	2	6.5	7	6.5	6.5	1	1	1	1	1	1	1	1	1	1	1	1
358	2	56	2	6.67	6.75	7	7	1	1	1	1	1	1	1	1	3	2	2	1
359	1	48	2	7	6	5	5	1	1	1	1	1	1	1	1	1	1	2	1
360	2	48	2	5	5	5	5	1	1	1	1	1	1	1	1	1	1	1	1
361	1	70	2	7.5	8	8.5	8	1	1	1	1	1	1	1	1	1	1	1	1
362	2	66	2	6.5	6.5	7.5	6.5	1	2	2	2	2	2	1	1	1	1	1	1
363	1	69	2	6.5	6.5	6.5	6.5	3	2	3	3	3	3	3	3	1	2	1	1
364	2	64	2	5.5	6	6	6	1	2	1	1	4	2	1	1	1	1	1	1
365	2	36	2	6	7	7	7	1	1	1	1	1	2	2	1	1	1	1	1
366	1	60	2	7	7	7	7	1	1	1	1	1	1	1	1	1	1	1	1
367	2	57	2	7	7	7	7	1	3	1	1	1	2	1	1	1	1	1	1
368	1	32	2	5	4	6	4	4	3	1	1	3	3	1	1	1	1	1	1
369	1	68	2	6.5	6	7	7	1	1	1	1	2	1	1	3	1	1	1	1
370	2	66	2	6.5	6.5	7	7	1	1	1	1	1	1	1	1	2	2	2	1
371	1	65	2	7	7	7	7	1	1	1	1	1	1	1	1	1	1	1	1
372	2	57	2	8	7	7	7	2	2	2	2	2	2	2	2	1	1	2	2
373	1	27	2	6	6	4.5	4	2	1	1	1	1	2	1	1	4	2	4	3
374	1	67	2	6	7	6	7	1	2	1	2	4	2	3	3	1	1	1	1
375	2	62	2	6	6.5	6	6	1	2	1	1	1	2	1	1	1	1	1	1
376	2	29	2	7	8	8	8	1	1	1	1	1	1	1	1	1	1	1	1
377	1	53	2	6.5	6	6	5.5	1	1	1	1	4	1	4	4	3	2	1	2
378	2	50	2	6.5	7	6	5	1	1	1	1	1	1	1	1	1	1	1	1
379	1	59	2	7	7	7	7	1	1	1	1	1	1	1	1	1	1	1	1
380	2	56	2	7	6	7	7	1	1	1	1	1	3	1	1	1	1	1	1
381	2	27	2	5.5	6	6	7	1	1	1	1	3	1	1	1	1	1	1	1
382	1	57	2	9	7	12	12	3	3	1	1	3	3	1	2	4	4	3	4
383	2	53	2	4.5	4.5	4.5	4.5	1	1	1	1	1	1	1	1	1	2	1	1
384	2	22	2	6	7	6	7	1	1	1	1	1	1	1	1	1	1	1	1
385	1	50	2	7	8	8	7	3	3	1	2	3	3	1	2	1	1	1	1
386	2	47	2	6	5.5	6.5	7	2	1	1	1	1	1	2	1	1	1	1	1
387	2	21	2	7.5	7	8	5	1	1	1	3	1	1	1	2	1	1	1	1
388	2	18	2	5.5	8.5	6	7	2	1	1	1	1	3	1	1	2	1	3	1
389	1	53	2	5	8	6	7	4	2	1	1	4	2	3	2	1	2	1	1
390	2	50	2	6	7	7	6.5	1	1	1	1	4	3	3	1	1	1	1	1
391	1	59	2	8.17	7	7.5	6.5	1	1	1	1	1	4	4	4	1	1	1	1
392	2	53	2	6.5	7	6.5	7	1	1	1	2	1	1	1	2	1	1	1	2
393	2	20	2	7	7	7	6.5	1	3	2	1	2	3	3	1	2	1	1	1
394	1	56	2	7	7	7	7.5	1	1	1	1	2	1	1	1	1	1	1	1
395	2	52	2	6	5.5	5.5	6.5	1	1	1	1	3	2	1	2	1	1	1	1
396	1	15	2	7.5	9	7.5	7	2	2	2	2	1	1	1	2	2	1	1	1
397	1	63	2	6	6	6	5.67	1	1	1	1	2	3	3	1	1	2	2	1
398	2	61	2	6.5	6.5	6.5	6.17	1	2	1	2	2	1	3	1	1	3	3	3
399	1	46	2	5.5	6	6	6	1	1	1	1	1	2	1	1	1	1	1	1
400	2	47	2	7	7	7	7	1	1	1	1	1	1	1	1	1	1	1	1
401	1	62	2	5	5	5	6	3	4	4	4	4	4	4	4	1	2	2	1
402	2	55	2	7	7	6	7	1	2	1	2	1	2	1	2	1	1	1	1
403	1	32	2	6	6	5.67	6	3	3	1	1	3	1	1	1	2	2	2	3
404	2	28	2	6.5	6.5	6.5	6.5	2	2	3	3	2	1	3	2	1	2	1	1
405	1	67	2	6.5	7	7	7	1	1	1	1	1	1	3	2	1	1	1	1
406	2	63	2	7	6	6.5	6.5	2	2	1	1	3	2	1	1	1	1	1	1
407	1	68	2	7.5	7	7	7.5	1	1	1	1	1	1	1	1	1	1	1	1
408	2	68	2	6.5	6	7	6.5	2	2	2	2	2	3	2	2	1	1	1	1
409	2	28	2	6	6.5	7	7	1	2	3	1	3	3	3	1	1	1	1	1
410	1	69	2	6.5	7	6	7.5	1	1	2	2	2	2	4	2	1	1	1	1
411	2	62	2	7	6.5	7	7	1	2	2	1	1	2	2	1	1	2	1	1
412	1	31	2	6	6	6	6	1	1	1	2	1	3	1	1	1	1	1	1
413	1	63	2	8.5	8.5	8	8	1	1	2	2	4	1	2	4	1	1	1	1
414	2	57	2	7.5	7	7.5	7.5	1	1	3	2	1	1	3	2	1	1	1	1
415	1	64	2	7.5	7.5	7	7.5	1	1	2	2	1	1	3	2	1	2	1	1
416	2	57	2	5	5.5	5.5	5.5	2	2	2	1	2	4	1	1	1	1	1	1
417	1	28	2	4.5	5	5	5	1	2	1	1	1	3	1	1	2	2	1	2
418	2	35	2	5.5	6	6	5	1	1	1	1	1	2	1	1	1	1	1	1
419	1	50	2	6.5	6.5	6.5	7	1	1	1	1	1	1	2	1	1	1	1	1
420	2	44	2	7	7	7	7.5	2	1	1	1	2	1	2	1	1	1	1	1
421	1	45	2	6	7	7	7	1	1	2	2	1	3	3	2	1	1	1	1
422	2	47	2	5.5	6	5.5	6	1	1	1	1	3	3	3	3	1	1	1	1
423	1	43	2	7	6	7	6	1	1	1	1	1	1	1	1	1	1	1	1
424	2	36	2	7	7	7	7	1	2	1	1	3	3	2	3	1	2	1	1
425	1	29	2	6	6	6	6	1	1	1	1	1	2	1	1	2	1	1	1
426	2	26	2	7	6	6	6	3	2	1	1	3	1	1	1	2	1	1	2
427	1	54	2	7.5	7	7	6.5	1	1	1	1	3	1	1	1	3	1	1	1
428	2	54	2	7	6.5	6	7	3	3	1	2	3	3	1	1	1	1	1	1
429	1	47	2	8	7	6	7	3	2	1	3	1	1	1	1	1	2	1	1
430	2	45	2	7.5	7.5	7.5	8	1	1	1	1	1	2	1	1	1	1	1	1
431	1	54	2	5	5	6	5	3	4	1	3	4	4	4	4	2	3	2	3
432	2	49	2	6.5	6	6	6	3	4	4	4	3	4	2	3	1	1	1	1
433	2	17	2	6.5	7.5	7.5	8	4	4	2	2	1	1	1	1	3	3	3	4
434	1	61	2	6.5	6	6	7	1	1	1	1	3	3	3	1	1	1	1	1
435	2	57	2	6	4	5	6	4	4	4	4	2	3	1	3	1	1	1	2
436	2	34	2	7.5	6	8	8	1	1	1	1	1	1	1	1	1	1	1	1
437	2	23	2	6.5	6	6	6	2	2	1	1	2	2	2	2	1	1	1	1
438	1	43	2	7	6	8	7	2	1	1	1	4	4	3	3	1	1	1	1
439	2	42	2	7	7	8	7.5	2	1	1	1	2	2	4	1	1	1	1	1
440	1	17	2	7	7	6	7	1	1	1	1	1	1	1	1	1	1	1	1
441	2	57	2	7	7	7	7	1	1	1	1	1	1	1	3	1	2	2	1
442	1	57	2	6	6	6.5	6	1	3	2	3	3	4	2	3	1	3	1	1
443	2	56	2	7	7	7	7	3	2	3	3	3	4	3	3	1	3	2	3
444	2	44	2	6	5.5	5	6	3	2	2	1	3	4	4	1	2	2	3	1
445	2	17	2	7	7	6	6	1	1	1	1	1	1	1	1	4	1	4	4
446	1	15	2	7	7	8	6	1	1	1	1	1	1	1	1	4	2	4	4
447	1	57	2	7	7.5	7	6.5	1	1	1	2	2	1	2	2	1	1	1	1
448	1	30	2	6	6.5	6	6	1	1	3	2	1	1	2	1	1	1	1	1
449	1	69	2	8	8	8	8	1	1	1	1	1	1	1	1	1	1	1	1
450	2	67	2	7	7	7	7.5	2	1	1	3	2	1	1	3	1	1	1	1
451	2	66	2	6	6	6	5.5	2	2	2	2	4	4	3	4	1	1	2	1
452	1	70	2	8	7.5	8.5	8	1	2	2	2	3	3	4	3	1	1	1	1
453	1	67	2	7	6	7	7	1	1	1	1	3	3	3	1	1	3	2	1
454	2	60	2	6.5	6	6	6	3	3	3	3	2	1	2	2	1	1	2	2
455	1	71	2	6	6.5	5.5	6	1	2	2	1	1	1	2	1	1	1	1	1
456	2	64	2	6	6.5	6	6.5	1	1	1	1	1	1	1	1	1	1	1	1
457	2	64	2	5.5	6.5	5.5	5.5	3	2	3	3	2	3	3	3	1	1	3	3
458	1	66	2	6.5	6.5	6.5	7	1	1	1	1	1	1	1	1	1	1	1	1
459	2	60	2	5	5	6.5	7	1	1	1	1	1	1	1	1	1	1	1	1
460	2	33	2	5	6	6	6	1	1	1	1	1	2	2	1	1	2	1	2
461	2	28	2	5	5	5	6	1	2	1	2	1	3	1	1	3	2	1	1
462	1	63	2	6.5	6.5	7	6.5	1	1	1	1	1	1	1	2	1	1	1	1
463	2	60	2	6.5	6.5	7	7	1	1	1	1	1	1	1	1	1	1	1	1
464	1	52	2	8	8	8	8	1	1	1	1	2	1	1	1	1	1	1	1
465	2	47	2	6	6	6	6	1	1	1	1	4	3	1	1	1	1	1	1
466	2	18	2	6.5	7	7	7	1	1	1	1	1	1	3	1	1	1	1	1
467	1	62	2	8	8	8	8	1	1	1	1	1	1	1	1	1	1	1	1
468	2	58	2	6	5.5	6.5	6.5	1	1	1	1	1	1	1	1	1	1	1	1
469	1	57	2	7	6.5	6	7	1	1	1	1	3	2	3	2	1	1	1	1
470	2	54	2	6	6	6	6	1	2	1	1	1	2	1	2	2	1	1	2
471	1	42	2	5	6	5.5	5	1	1	1	1	1	1	1	1	2	1	2	1
472	2	42	2	5.5	7	7	7	1	1	1	1	1	2	3	3	1	1	1	1
473	1	45	2	6	6	6	6	2	2	3	2	2	2	3	3	1	1	2	2
474	2	44	2	6	6	5.5	5.5	1	1	1	1	1	1	1	1	3	3	2	3
475	2	18	2	6	6	5	6	3	1	2	3	1	1	2	3	1	2	3	3
476	2	15	2	6	6.5	7	7.5	4	4	3	3	3	3	3	3	3	1	2	3
477	1	59	2	6	5	6	7	1	1	1	1	1	1	1	1	1	1	1	1
478	2	22	2	7	7	8	7	1	1	1	1	1	2	1	1	2	3	1	1
479	2	57	2	6.33	6.5	6.5	6.5	1	1	1	1	1	1	1	1	1	1	1	1
480	1	29	2	7	6.83	6.83	6.83	1	1	1	1	1	1	1	1	1	1	1	1
481	2	80	2	9	8.5	9	9.5	2	1	2	2	1	2	1	2	1	1	1	1
482	1	57	2	9	9	7	8	4	1	1	2	4	1	2	3	1	1	1	1
483	2	29	2	10	10	10.33	9	1	1	1	1	1	1	1	1	1	1	1	1
484	1	27	2	10	9	7.17	8	1	1	1	1	1	1	1	1	1	1	1	1
485	1	58	2	6	7	7	5.5	1	1	1	1	1	2	3	1	1	1	1	1
486	2	57	2	7	8	8	8	1	3	1	1	1	3	2	1	1	1	1	1
487	2	56	2	6	5	5.5	7	1	1	1	1	1	1	1	1	1	1	1	1
488	2	60	2	5.5	5	5	5.5	1	1	2	1	1	1	1	1	2	1	3	2
489	1	64	2	7	7	7.5	7	1	1	2	2	1	2	2	2	1	1	1	1
490	1	30	2	5	6	5	5.5	1	2	1	1	1	1	1	1	1	1	1	2
491	1	28	2	7.17	7	6.5	6.5	1	1	1	1	1	1	1	1	2	1	1	1
492	2	30	2	5	4	4	7	1	1	1	1	1	1	1	1	4	1	1	1
493	2	54	2	4.5	4	4	4.5	1	1	1	1	1	1	1	1	1	1	1	1
494	1	57	2	6	5	6	6.5	1	1	1	1	1	2	1	1	1	1	1	1
495	1	26	2	7	5	5	5	2	1	2	3	2	1	1	1	2	2	2	1
496	2	56	2	7	6	6	6	1	1	1	1	1	1	1	1	1	1	1	1
497	1	25	2	6	6.5	6	5	1	2	2	1	3	2	3	3	1	1	2	1
498	2	24	2	8	8	8	7.5	2	1	1	1	1	1	1	1	1	1	1	1
499	2	22	2	7	7	3	5	1	1	1	1	1	1	1	1	1	1	1	1
500	2	48	2	4	4	4	4	1	1	1	1	1	1	1	1	1	3	3	1
501	2	76	2	7	7	7	7	2	2	2	2	1	2	2	2	1	1	1	1
502	1	60	2	7	7	7	7	1	1	1	1	1	1	1	2	1	1	1	1
503	2	27	2	7	7	7	7	1	1	1	1	1	1	1	1	1	1	1	1
504	2	69	2	6	6	6	6.5	3	4	3	2	3	4	3	3	2	1	1	1
505	1	75	2	7	7	7	7	2	2	2	2	2	2	2	2	1	1	1	1
506	2	58	2	5	5	5	4.5	1	1	1	1	1	1	1	1	1	1	1	1
507	1	59	2	5.5	8	5	5	2	1	1	1	4	1	4	4	1	1	1	3
508	1	85	2	7	7	7	8	1	2	2	2	4	4	3	2	1	1	1	1
509	2	82	2	5	5	5	5	1	2	1	2	1	2	1	2	1	1	1	1
510	2	55	2	4.5	5	5	5	1	1	1	2	1	1	1	2	3	4	3	2
511	2	57	2	6	5.5	6	6	2	2	2	3	3	2	3	3	1	1	1	1
512	1	58	2	6	6.5	7	7	1	1	1	1	2	1	2	2	1	1	1	1
513	2	27	2	6	6.5	6.5	7	1	2	4	3	2	2	2	1	2	1	2	1
514	2	81	2	5.5	4.5	5.5	5	1	1	1	1	1	1	1	1	1	1	1	1
515	2	58	2	6	6	6	6	1	1	1	1	2	3	1	1	1	2	2	2
516	2	26	2	6.5	6	6	6	1	1	3	3	1	3	1	1	1	2	3	2
517	2	31	2	6	6	6	7	1	1	1	2	1	1	3	2	3	2	2	1
518	2	64	2	7	7	7	7.5	4	1	2	1	2	2	2	1	1	1	1	1
519	1	65	2	6.5	7	7	7	1	1	1	1	1	1	1	1	1	1	1	1
520	2	31	2	8	9	9	9	2	1	2	1	2	1	1	1	1	1	1	1
521	2	50	2	6	6	6	6	1	2	1	1	1	1	1	1	1	1	1	1
522	1	51	2	6.5	6.5	6.5	6	3	3	1	4	1	1	1	1	4	4	3	4
523	1	18	2	6.5	7	6.5	7	1	1	1	1	1	1	1	2	1	2	1	1
524	2	18	2	7	7	6.5	7	4	4	4	3	4	3	4	3	1	1	1	1
525	2	44	2	7	7	7	7	1	1	1	1	1	1	1	1	1	1	1	1
526	1	45	2	6	7	7	7	1	1	2	1	3	1	1	1	1	1	1	1
527	2	73	2	7	7	6.5	7	1	1	2	2	1	1	2	1	1	1	1	1
528	2	66	2	6	6	6	6	1	2	2	1	1	4	2	1	1	1	1	1
529	2	45	2	7	6	6.5	6.5	1	1	1	1	2	1	2	1	1	1	1	1
530	1	51	2	7	7	7	7	1	2	1	1	3	3	2	2	1	1	1	1
531	2	56	2	6.5	6.5	6	7	1	1	1	1	1	1	1	1	3	2	3	2
532	1	56	2	8	7	7.5	8	1	1	1	1	1	1	1	1	1	1	1	1
533	1	27	2	8	8	8	8	2	1	1	1	3	1	1	1	1	1	1	1
534	2	46	2	6	6	6	6	2	1	2	1	1	1	1	1	1	1	1	1
535	1	46	2	6	6	7	7	1	1	1	1	3	1	3	1	1	1	1	1
536	1	16	2	6	6	7	7	1	1	1	1	1	1	1	1	1	1	1	1
537	2	59	2	5	5.5	5	6	4	4	4	4	4	4	4	4	1	1	1	1
538	2	64	2	4.33	3.5	4.5	4.5	1	4	3	3	3	4	3	4	1	1	2	1
539	2	58	2	6.5	5.5	6	7	4	3	3	3	4	4	3	3	1	1	1	1
540	1	57	2	6	7	6	7	1	1	1	1	1	1	1	1	1	1	1	1
541	2	56	2	5	5	5	6	1	1	2	1	1	1	1	1	1	1	1	2
542	1	61	2	5.5	5.5	5	5.5	1	1	1	1	1	1	1	1	2	1	2	2
543	2	59	2	5.5	6	5	6	1	1	1	1	1	1	1	1	1	1	1	2
544	1	31	2	3	4	4	4	1	1	1	1	1	1	1	1	1	2	3	2
545	1	28	2	5.5	5.5	6	5	1	2	1	1	1	4	4	1	1	3	2	3
546	1	60	2	5	5	4.5	8	1	1	1	1	3	3	3	3	2	3	3	4
547	2	56	2	5	4.5	5	6	2	3	3	3	1	1	1	1	1	1	1	2
548	1	85	2	8	7	7	7.5	1	1	1	1	1	1	1	1	1	1	1	1
549	2	81	2	7	6	7	6.5	3	1	1	1	4	1	1	1	1	1	1	1
550	1	49	2	7	8	8	9	3	1	1	1	1	1	1	1	1	1	1	1
551	2	47	2	6	7	6	6	1	4	1	2	1	1	1	1	1	1	1	1
552	1	21	2	7	8	9	9	1	1	1	1	1	1	1	1	1	1	1	1
553	2	20	2	6	7	8	6	3	3	1	3	1	1	3	3	1	1	1	1
554	1	63	2	7	7	8	7	1	1	1	1	1	1	1	1	1	1	1	1
555	2	60	2	6	6	6	5	1	1	1	1	1	1	1	1	1	1	1	1
556	1	34	2	6	6	7	7	1	1	1	1	1	1	1	1	1	1	1	1
557	1	31	2	6	6	6	6	1	1	1	1	1	1	1	1	1	1	1	1
558	1	57	2	4	5	4	5	1	1	1	1	1	1	1	1	1	1	2	3
559	2	53	2	5.5	5.5	6	6	1	1	1	1	1	1	1	1	2	2	2	2
560	1	59	2	6	5	7.17	5	1	1	1	1	1	3	1	3	2	1	1	1
561	2	52	2	5.5	5	5	3.5	1	1	2	1	1	2	1	1	2	3	1	2
562	2	24	2	7	6	8	7	1	1	1	1	1	1	1	1	1	2	1	1
563	1	57	2	6	6	6	6	1	1	1	1	2	3	3	2	1	1	1	1
564	2	56	2	6	6	6	7	3	3	3	1	3	1	3	1	1	1	1	1
565	2	53	2	6	6.5	6	6	1	1	1	1	1	1	1	1	1	1	1	1
566	1	28	2	6	6	5	4	1	3	3	4	1	3	3	2	1	2	2	2
567	2	30	2	6	8	6	5	1	1	1	1	1	1	1	1	1	1	2	3
568	1	36	2	7	8	7	7.5	1	1	1	1	2	3	1	1	1	1	1	1
569	1	45	2	6.5	6.67	7	5	1	1	1	1	1	2	1	4	1	1	4	1
570	2	31	2	7	7	7	7.5	1	1	1	3	4	2	1	1	1	1	1	1
571	1	68	2	7	5	6	7	1	1	2	4	2	2	4	4	1	1	1	1
572	2	62	2	6	6.5	6	6.5	1	1	1	1	1	1	1	1	1	1	1	1
573	1	37	2	6	5	5	6	1	1	1	1	4	1	1	1	3	1	1	1
574	2	31	2	5	5	5	6	1	1	1	1	1	1	1	1	2	1	1	1
575	1	50	2	7.5	7.5	7.5	7.25	1	1	1	1	3	1	1	3	1	1	1	2
576	2	47	2	6.5	6.5	6	6.5	1	1	1	1	1	1	1	1	1	1	1	1
577	1	17	2	5	6	7	8	1	2	1	1	1	1	1	1	2	3	4	1
578	2	15	2	6	6	6	6	1	1	1	1	1	1	1	1	3	2	1	2
579	2	82	2	5.5	5.5	7	5.5	4	4	2	4	4	4	3	3	1	1	1	1
580	2	34	2	7	7	7	7	2	3	2	2	3	3	2	1	1	1	1	1
581	1	35	2	5	6	6	4.5	1	1	1	1	4	1	2	1	4	1	4	1
582	2	33	2	6.5	7	7	6	3	1	1	1	3	1	1	1	1	4	1	1
583	1	69	2	7	8	8	8	1	1	1	1	1	1	1	1	1	1	1	1
584	2	64	2	6.5	6	7	6	1	1	2	2	1	1	2	2	1	1	1	1
585	1	36	2	6	5	6	5	1	1	1	1	1	1	1	1	1	3	3	2
586	1	81	2	6.5	7	7.33	7	2	2	1	2	4	2	2	2	2	2	2	2
587	1	59	2	7.33	6	6	6	1	2	1	1	1	1	1	1	3	1	1	1
588	2	56	2	6	5	4.83	6	3	1	1	2	1	1	1	2	1	1	1	1
589	2	33	2	7.5	7.5	7	7	1	1	1	1	1	2	1	1	1	1	1	1
590	1	30	2	5	6	5.5	6	1	2	4	4	1	3	4	3	3	1	4	4
591	1	70	2	7	7	7	8	3	3	1	3	3	2	2	3	1	2	1	1
592	2	67	2	8	7	9	10	1	2	1	1	1	1	1	1	1	1	1	1
593	1	57	2	5.5	6	5.5	6	1	3	1	1	2	3	3	2	2	2	3	3
594	2	57	2	5	6.33	5.5	5	2	4	3	2	4	4	4	1	1	2	3	2
595	2	65	2	7	8	7	8	2	3	2	1	2	3	3	1	1	1	1	1
596	1	26	2	7	7	7	7	1	4	1	1	1	4	2	1	1	2	1	1
597	2	33	2	7	7	7	7	2	1	1	1	2	1	1	1	1	1	1	1
598	1	65	2	8.5	8	8	9	3	1	3	2	3	4	4	3	1	1	1	1
599	2	62	2	7	7	7	8	3	3	4	1	3	4	3	2	1	1	1	1
600	1	68	2	10	10	10	10	1	1	1	1	1	1	3	1	1	1	1	1
601	2	64	2	8	8	8	8	1	1	1	1	1	1	1	1	2	1	2	1
602	1	66	2	7	6.5	6.5	6.5	3	3	3	3	3	2	3	3	1	1	1	1
603	2	65	2	7.17	6	7	7	3	3	3	3	3	3	3	3	1	1	1	1
604	2	57	2	5	5	5	5	1	1	1	1	1	1	1	1	1	1	4	3
605	2	21	2	4.5	5	5	5	3	3	1	1	2	1	1	1	4	4	4	1
606	2	19	2	5	6	6	6	1	1	1	1	1	1	1	1	2	3	1	1
607	1	63	2	8	8	8.5	8.5	1	1	1	1	1	1	1	1	1	1	1	1
608	2	56	2	6.5	6.5	7	6	1	1	1	1	1	1	1	1	1	1	1	1
609	1	64	2	6.5	7	8.17	8.17	1	1	1	2	2	1	1	3	1	1	1	2
610	2	58	2	7.67	6.67	7.33	7.5	1	1	1	1	1	1	1	1	1	1	1	1
611	2	31	2	8.33	6.83	8.67	10.5	3	2	1	1	3	2	1	1	2	3	3	1
612	1	58	2	6.5	6	6	6.5	1	1	1	1	1	2	1	1	1	1	1	1
613	2	52	2	6	7	6	7	1	1	1	3	1	1	1	1	1	1	1	3
614	1	25	2	5	7	6	5	1	2	1	4	1	1	1	4	1	1	1	1
615	1	71	2	8	8	8	8	1	1	1	1	1	1	1	1	2	1	1	1
616	2	74	2	6	6.5	6	7	1	2	1	1	1	2	1	1	2	1	1	1
617	1	48	2	8	6.5	6	6	1	1	1	1	1	1	1	1	1	1	1	1
618	2	69	2	6.5	6.5	7	7	1	1	1	1	1	1	1	1	1	1	1	1
619	1	38	2	5	6.5	5	6	1	1	1	1	1	1	1	1	1	1	1	1
620	2	36	2	5	5	6	6	1	1	1	1	2	1	1	1	1	2	1	1
621	1	70	1	7.5	7	8	8	1	1	1	1	1	1	1	1	1	1	1	1
622	1	66	1	6	7	6	7	1	1	1	1	2	1	1	1	1	1	1	1
623	2	26	1	8	7	7	7	1	1	1	1	1	1	1	1	1	1	1	3
624	1	60	1	8	9	9	8	1	1	1	1	1	1	1	1	1	1	1	1
625	2	57	1	6	6	6	6	1	1	1	1	1	1	1	1	1	1	1	1
626	1	33	1	6	8	6	5	1	1	1	1	1	1	1	1	1	1	1	1
627	2	29	1	6	6	6	5	1	1	1	1	2	1	2	1	2	1	2	1
628	2	68	1	7.5	7.5	7.5	7.5	1	1	1	1	1	1	1	1	1	1	1	1
629	1	41	1	6.5	6.5	7	7	1	1	1	1	1	2	1	1	1	1	1	1
630	1	62	1	6.5	6	6.5	6	1	2	1	1	1	3	4	3	1	1	1	1
631	2	57	1	7	7	7	7	1	1	1	1	1	1	1	1	1	1	1	1
632	1	77	1	9	8	9	6	4	3	4	4	3	2	3	4	1	1	1	1
633	2	71	1	9	8	9	8.5	3	1	3	2	3	2	3	1	1	1	1	1
634	1	54	1	8	8	9	8	1	1	1	1	1	1	1	1	1	1	1	1
635	2	53	1	6.5	6.5	7	6	1	2	1	3	1	1	1	3	1	2	1	1
636	1	60	1	5	5	5	6	1	2	1	2	4	2	3	3	1	1	1	1
637	1	70	1	6	4.5	5	7	2	2	4	4	3	3	4	3	1	1	1	1
638	2	62	1	7	6.5	7	7	3	3	3	3	3	4	1	3	1	2	1	1
639	1	36	1	7	6	6.5	7	3	3	3	3	4	4	1	3	1	1	1	1
640	1	65	1	7	5.5	4	8	1	4	4	1	4	1	4	4	1	1	1	1
641	1	37	1	7	6.5	7	5.5	1	3	2	2	3	3	3	3	1	1	1	1
642	2	38	1	6.5	7	7	6	1	1	1	1	1	1	1	1	1	1	2	1
643	1	60	1	6	6	6	6	2	2	2	2	2	3	3	3	1	1	1	1
644	2	60	1	6.5	6	7	7	2	1	1	3	1	2	1	3	1	1	1	1
645	2	25	1	7	5.5	7	8	1	1	2	1	1	2	2	1	1	1	1	1
646	1	67	1	6	5	7	6.5	1	1	1	1	3	4	3	4	1	1	1	1
647	2	63	1	7	7	7	7	1	1	2	1	3	4	3	4	1	1	2	1
648	1	35	1	8	8	7	7	4	3	1	2	3	1	2	2	1	1	1	1
649	1	70	1	8	8	8.5	8.5	1	1	1	1	1	1	1	2	1	1	1	1
650	2	67	1	6.5	6	6.5	6	4	3	4	4	2	2	1	3	2	1	2	1
651	1	80	1	10	9	10	9	1	1	1	1	1	1	1	1	1	1	1	1
652	1	52	1	9	7	8	9	1	1	1	1	1	1	1	1	1	1	1	1
653	2	48	1	6	7	7	7.5	4	4	4	3	4	4	3	3	3	1	1	1
654	2	20	1	8	6	5.5	7	4	4	4	4	2	1	1	1	1	3	2	1
655	1	62	1	6.5	7	8	7	2	3	1	1	3	1	2	2	1	1	1	1
656	2	59	1	7.5	8	8	8	2	1	1	2	2	1	2	3	1	1	1	1
657	1	38	1	5	5	6	6	3	1	1	1	2	1	1	3	1	1	1	1
658	2	37	1	6	6	6	6	2	1	2	1	4	4	4	1	1	1	1	1
659	1	67	1	7	7	6.5	7	1	1	1	1	1	2	3	3	1	1	1	1
660	1	42	1	6	6	6	6	1	1	1	1	1	1	1	1	4	3	1	4
661	2	44	1	7	7	7	7	1	1	1	1	3	1	1	1	2	1	1	1
662	2	15	1	7	7	7	6	1	1	1	1	1	1	1	1	2	3	1	3
663	1	64	1	7.5	7	7	7.5	1	1	1	1	1	1	1	1	1	1	1	1
664	2	62	1	6	6	6	6	3	3	3	3	3	2	3	2	1	1	1	1
665	1	73	1	8	8	8	8	1	1	1	1	2	1	1	1	1	1	1	1
666	2	65	1	5	5	5	5	4	3	3	3	3	3	2	3	1	1	1	1
667	2	62	1	7	6.5	7.17	7.5	2	3	1	1	1	1	1	1	1	1	1	1
668	1	64	1	7.33	7	8	8	1	1	1	1	3	1	1	1	1	1	1	1
669	2	63	1	7	5	7.33	7	2	1	2	1	2	1	2	1	1	1	1	1
670	1	64	1	7	7	7	6	1	1	1	1	1	1	1	2	1	1	1	1
671	2	61	1	6	6	7	7	1	1	1	1	1	1	1	1	1	1	1	1
672	2	70	1	7.5	6.5	7.5	7	3	2	3	3	1	3	3	3	1	1	1	1
673	1	68	1	8	7.5	7.5	7	2	2	1	2	2	1	1	1	2	1	1	3
674	2	64	1	8.5	8.25	7.5	8	2	2	2	2	2	2	2	2	2	1	1	1
675	2	40	1	8	7	7.5	8	1	1	1	1	1	2	1	1	1	1	1	1
676	1	51	1	8	7.5	7	7	1	3	3	2	1	2	3	2	1	1	3	2
677	2	46	1	5	4.5	4.5	5	1	1	1	1	1	2	1	3	3	3	4	3
678	2	15	1	6	6.5	5.67	6	1	2	1	1	1	1	1	1	2	1	3	3
679	2	78	1	7	8	8	8	4	4	4	3	4	3	4	3	2	4	1	2
680	2	62	1	6	6	6.5	6	1	3	3	2	1	1	1	1	1	1	1	1
681	1	57	1	7.5	7.5	8	7.5	1	1	1	1	1	1	1	1	1	1	1	1
682	2	54	1	5.5	5.5	5.5	6.5	3	3	4	3	4	4	4	4	1	1	1	1
683	2	26	1	6	5.5	6	6	1	1	1	1	1	4	1	1	1	1	1	1
684	1	58	1	7.5	7.5	7.5	7	1	1	1	1	3	4	1	3	1	1	1	1
685	2	54	1	7	7	7	7	1	1	1	1	1	1	1	1	1	1	1	1
686	2	59	2	7	7	8	8	3	1	1	3	1	1	1	3	1	1	1	1
687	1	67	2	6	6	6.5	6	3	3	3	3	3	3	3	3	1	1	1	1
688	2	60	2	8	8	8	8	3	1	2	1	1	1	1	1	1	1	1	1
689	1	63	2	7	6	8	7.5	2	2	2	1	2	2	2	2	1	1	1	1
690	2	56	2	7	5.5	7	7	3	3	4	4	3	3	3	3	1	1	1	1
691	1	61	2	8	8.5	6	7	1	2	1	3	3	2	1	3	1	1	1	1
692	2	54	2	5.5	5	5	5.5	1	1	2	1	1	1	2	1	1	1	1	1
693	2	16	2	7	8	8	6	1	1	1	1	1	1	1	4	2	2	2	4
694	1	69	2	9	7	8	8	1	1	1	1	1	1	1	1	1	1	1	1
695	2	60	2	9	8	9	9	1	1	1	1	1	2	1	2	1	1	1	1
696	1	39	2	7	7	8	6	1	1	1	1	1	1	1	1	1	1	1	1
697	2	33	2	5	6	7	5	1	1	1	1	1	1	1	1	1	1	1	1
698	2	59	2	6	6	8	7	1	1	1	1	4	1	1	1	1	1	1	1
699	2	89	2	10	9	9	10	1	1	1	1	1	1	1	1	1	1	1	1
700	2	58	2	7	6	6	6	1	1	1	1	1	1	1	1	1	1	1	1
701	2	68	2	8	7	7	7	1	1	2	1	1	2	1	1	2	1	1	1
702	1	37	2	7	5.5	8	7	2	3	1	1	2	3	1	1	1	1	1	1
703	2	36	2	7	6	10	8.5	1	3	1	1	1	4	2	1	1	1	1	1
704	1	74	2	7	7.5	7.5	7.5	1	1	1	1	3	2	2	1	1	1	1	1
705	2	72	2	7	6.5	6.5	8	3	3	3	1	4	3	2	3	1	1	1	1
706	1	56	2	7	6.5	7	7	1	1	1	1	1	1	1	3	1	1	1	1
707	2	56	2	7	7	6.5	6.5	2	1	1	1	2	1	1	3	1	1	1	1
708	1	63	2	8	6	8	6	1	3	1	4	2	2	1	3	1	1	1	1
709	2	63	2	5.5	6	6	6	1	1	1	1	1	1	1	1	2	3	1	2
710	1	50	2	8	8	8	6	1	1	1	1	2	1	1	1	1	1	1	1
711	2	43	2	6	6.5	6	6.5	1	1	1	1	2	2	1	1	1	1	1	1
712	1	17	2	7	7	4	7	2	1	1	1	2	2	1	1	2	1	1	3
713	1	46	2	6	6	6	6	1	1	1	1	2	2	1	1	1	1	1	1
714	2	45	2	6	6	6	6	2	1	2	1	1	1	3	1	1	1	1	1
715	1	18	2	7	6	6	5	1	1	1	1	1	1	1	1	1	1	1	1
716	1	16	2	7	6	6	6	1	1	2	1	1	1	3	1	1	1	3	1
717	1	58	2	8	8	8	8	1	1	1	1	1	1	1	1	1	1	1	1
718	2	62	2	7	6	7	7	1	1	1	1	1	1	1	1	1	1	1	1
719	1	63	2	6.5	6	6	6	1	1	1	1	2	1	1	1	1	1	1	1
720	2	60	2	6	5.5	5.5	5.5	1	1	1	1	1	1	1	1	1	1	1	1
721	1	37	2	8	8	8	7	1	1	1	1	1	1	1	1	1	1	1	1
722	2	34	2	8	8	8	8	2	1	1	1	2	2	1	1	1	1	1	1
723	1	58	2	7	6.5	8	7	3	1	1	1	1	2	1	1	1	1	1	1
724	2	59	2	8	7	8	7	1	1	1	1	1	2	1	1	1	1	1	1
725	1	38	2	5.5	5.5	7	7	1	1	1	1	1	1	1	1	1	1	1	1
726	1	69	2	8	8	8	8	1	1	1	1	1	2	1	1	1	1	1	1
727	2	69	2	8	7	7	7	1	1	1	1	1	1	1	1	1	1	1	1
728	1	53	2	7	7	7	7	2	1	1	1	1	1	1	1	1	1	1	1
729	2	47	2	6	6	6.5	6.5	1	1	1	1	3	2	1	1	2	2	1	1
730	2	72	2	6	5	5	5	3	1	3	3	3	1	3	3	1	1	1	1
731	2	77	2	8.5	8.5	9	9	3	4	2	1	2	1	2	1	1	1	1	1
732	1	51	2	6	7	7.5	7	1	3	1	2	1	3	1	1	1	1	1	1
733	2	54	2	6	6	7	7	1	1	1	1	1	1	1	1	1	1	1	1
734	2	61	2	7	7	7	7	1	1	1	1	1	1	1	2	2	2	2	1
735	1	88	2	8	7	8	8	4	4	3	4	3	4	3	4	1	1	1	2
736	1	52	2	5	6	7	7	4	1	1	1	4	1	1	1	1	1	1	1
737	2	53	2	6	5	4	4	1	4	3	3	2	3	2	1	2	1	2	1
738	1	37	2	7	8	7	8	1	1	1	1	1	1	1	1	1	1	1	1
739	2	40	2	8.5	8	9	9	1	1	1	1	2	2	2	2	1	1	1	1
740	1	52	2	7	8	6	6.5	1	1	1	3	2	1	4	3	2	1	4	1
741	2	51	2	7	8	6.5	7	1	1	1	1	1	1	1	1	1	1	1	1
742	2	16	2	7.5	8	7	7	1	1	1	1	1	1	1	1	1	1	1	1
743	1	83	2	9	8	10	10	2	1	1	1	2	1	1	1	2	1	1	1
744	2	79	2	10	8	10	10	3	1	1	1	3	1	1	1	1	1	1	1
745	1	42	2	7	7	7	6	1	1	1	1	1	1	1	1	2	1	1	1
746	2	40	2	5	5	6	6	1	1	1	1	1	4	1	1	4	1	3	2
747	1	16	2	7	6.5	7	6	3	2	1	1	2	2	1	1	4	1	1	2
748	1	15	2	6	7	7.5	6	1	1	1	1	1	1	1	1	4	1	1	2
749	1	71	2	9	10	9	9	1	1	1	1	1	1	1	1	1	1	1	1
750	2	72	2	5	5	6	6	1	1	1	1	4	1	1	1	2	1	1	1
751	1	29	2	6	5	5	6	1	1	1	1	1	1	1	1	4	4	1	3
752	2	30	2	7	7	7	8	1	2	1	1	1	2	1	1	1	1	1	1
753	1	34	2	8	8.5	8	8	4	4	4	4	3	3	3	3	1	1	2	2
754	2	36	2	6.5	7	6.5	6.5	1	2	2	1	4	4	4	4	1	1	3	1
755	1	30	2	5.75	5.5	5	5.5	1	1	1	1	1	1	1	1	3	2	2	1
756	2	29	2	8.5	6	7	7	1	1	1	1	1	1	1	1	1	2	1	1
757	1	41	2	6	6	5	5	1	1	1	1	1	1	1	1	1	1	1	1
758	2	39	2	5.5	5	5	8	1	1	1	1	4	1	1	1	1	1	1	1
759	1	56	2	6.5	6	6.5	6	1	1	1	1	1	1	1	1	3	3	1	1
760	2	49	2	5.5	6	6	5.5	1	1	1	1	1	1	1	1	1	1	1	1
761	2	16	2	6.5	7	6.5	6	1	1	1	1	1	1	1	1	3	2	1	1
762	1	77	2	7	7.5	8	8.5	3	3	1	1	1	1	1	1	1	1	1	1
763	2	69	2	7	7	8	8	3	1	2	2	1	2	2	1	1	1	1	1
764	1	66	2	7	7	7	7	1	1	1	1	1	1	1	1	3	1	1	1
765	2	64	2	6	5.5	5	6	1	1	1	1	1	1	1	1	1	1	1	1
766	1	76	2	6.5	8	8	7	1	1	1	1	1	1	1	1	1	1	1	3
767	2	73	2	6	6	6	5	1	1	1	1	3	1	1	3	2	1	1	3
768	2	44	2	7	7	7.5	7	3	3	3	1	1	1	1	1	1	1	1	1
769	1	74	2	7	7	7.5	7	2	1	2	2	2	1	2	2	1	1	1	1
770	2	69	2	7	7	7	7	2	2	2	2	2	2	2	2	1	1	1	1
771	1	59	2	7	7	7	6	1	1	1	1	1	1	1	3	4	2	1	2
772	2	51	2	6.5	6.5	6	6.5	4	3	3	3	4	3	2	4	2	1	1	1
773	1	27	2	7	6	6	7	2	1	1	2	2	3	2	3	2	2	1	1
774	2	82	2	8	8	7	7	1	1	2	2	1	1	1	3	1	1	1	1
775	1	66	2	8	8	7	8	2	2	2	1	1	2	1	1	2	1	1	1
776	2	61	2	6	5	6	6.67	1	4	2	1	4	3	2	3	1	1	1	1
777	1	66	2	7.5	7	7	8	1	2	1	1	2	2	1	4	1	1	1	1
778	2	61	2	7	6	7	7	3	3	3	3	4	3	2	3	1	1	1	1
779	1	64	2	7.5	6.5	7	7	1	1	1	1	1	1	3	1	1	1	1	1
780	2	59	2	5.5	6	6	6	1	1	1	1	1	2	3	1	1	1	1	1
781	1	60	2	7	6	7	7	2	1	1	1	2	2	2	3	1	1	1	1
782	2	53	2	7	7	7	8	1	1	1	1	1	1	2	1	1	1	1	1
783	1	62	2	5	5	6	5.5	1	1	1	1	1	1	1	1	1	1	1	1
784	2	60	2	6	6.5	6	6.5	1	1	1	1	2	1	1	2	1	1	1	1
785	1	63	2	6.5	6.5	6	6	1	1	1	3	1	1	1	2	1	2	1	1
786	2	56	2	6	6.5	6.5	6.5	1	1	1	1	1	1	1	1	1	1	1	1
787	1	64	2	6	6	7	6.5	4	3	2	4	2	3	1	2	1	1	1	2
788	2	60	2	6.5	7	6	7	2	2	1	1	3	3	2	2	1	1	1	1
789	1	63	2	7	6	6.5	6	3	3	3	3	3	3	2	3	2	3	1	3
790	2	57	2	6.5	6.5	6.5	6.5	1	1	1	1	2	1	1	2	1	1	1	1
791	1	61	2	7	7.5	7	7.5	1	2	1	2	2	2	1	2	1	2	2	2
792	2	53	2	7	6	6.5	7	1	2	2	1	1	2	3	1	1	2	1	1
793	1	65	2	7.5	7.5	7.5	7	1	1	1	1	1	1	4	3	1	1	1	1
794	2	60	2	7	7	6.5	5.5	3	3	3	3	3	3	3	3	1	1	1	1
795	1	63	2	6.5	6	6	6	1	3	1	2	4	4	3	2	1	1	1	2
796	2	59	2	6.5	6.5	6.5	6.5	1	2	1	1	1	1	1	1	1	3	1	1
797	2	31	2	7	6.5	7	7	1	1	1	1	1	1	1	2	1	1	1	1
798	1	69	2	7.5	7	7.5	8	1	2	1	1	1	3	1	1	1	1	1	1
799	1	69	2	5	5	5	5	3	4	4	2	4	4	4	4	1	1	1	1
800	2	62	2	6	6	6	8	3	4	3	2	3	4	3	2	1	1	1	1
801	1	64	2	8	7	8	7	3	3	3	3	1	2	2	1	1	1	1	1
802	2	62	2	7.5	8	8	7	1	1	1	2	1	3	2	1	1	1	1	1
803	1	67	2	7	6	6	7	2	1	2	3	4	4	4	3	1	1	1	1
804	2	63	2	6	6	6.5	7	3	4	3	2	2	4	3	4	1	1	1	1
805	1	68	2	7	7	7	7	1	2	1	2	3	4	3	2	2	1	3	1
806	2	64	2	7	6.5	6.5	7	1	1	1	1	1	3	3	1	1	1	1	1
807	1	66	2	8.5	9	9	8	1	1	1	1	1	3	1	2	1	1	1	1
808	2	66	2	6	6	6	6	1	1	1	1	1	1	1	1	1	1	1	1
809	2	34	2	7	6	6.5	6	1	1	1	3	1	1	2	1	1	1	1	1
810	1	63	2	6.5	6.5	6.5	6.5	4	3	4	4	3	3	2	3	1	1	1	1
811	2	58	2	7	7	6.5	6.5	1	1	1	2	1	1	1	3	1	1	1	1
812	1	63	2	5	6	6.5	6.5	1	1	1	1	1	4	1	1	1	1	1	1
813	2	57	2	7	6	7	7	2	2	2	1	2	1	1	1	1	1	1	1
814	2	33	2	7	7	7	7.5	1	1	1	1	1	2	1	1	1	1	1	1
815	1	64	2	8	7	8	8	1	3	3	3	2	2	2	3	1	1	1	1
816	2	62	2	7	7	7	7.5	2	2	2	2	2	2	2	2	2	1	1	1
817	2	60	2	4	3.5	4.5	5	1	1	1	1	2	4	1	1	1	1	1	1
818	2	62	2	6	6	7	6.5	1	1	1	1	1	1	1	1	1	1	1	1
819	2	87	2	8	9	8	8	1	1	1	1	1	1	1	1	4	1	1	1
820	1	61	2	6.5	7	6	6	4	3	2	3	3	2	2	2	2	1	1	1
821	2	56	2	6	7	7	7	4	2	1	2	1	1	2	1	1	1	1	1
822	2	74	2	5	7	9	9	2	2	1	1	4	2	3	3	1	1	1	1
823	1	69	2	5	5	5	5	1	3	4	1	4	3	4	1	3	1	1	1
824	2	62	2	5.5	6.5	6	6.5	1	2	1	1	2	2	1	1	1	1	1	1
825	2	65	2	7	7	7	7.5	1	1	1	1	1	1	1	1	1	1	1	1
826	2	37	2	7	7	8	7	1	1	1	1	1	1	1	1	3	2	1	3
827	1	35	2	7	6	7	6	1	1	1	1	1	1	1	1	1	1	1	2
828	1	75	2	6	6	6.5	6.5	1	1	1	1	1	1	3	2	1	1	1	1
829	2	65	2	6.5	6.5	6.5	7	1	1	1	1	1	1	2	1	1	1	1	1
830	1	57	2	6	6	6.5	6	1	1	1	1	1	1	1	1	3	2	2	3
831	2	56	2	7	6.5	7	6.5	1	1	1	1	1	1	1	1	1	1	1	1
832	1	65	2	8	6	8	8	1	1	1	1	1	3	2	1	1	1	1	1
833	2	58	2	8	6	8	7	1	2	2	1	1	2	2	3	1	1	1	1
834	1	61	2	10	8	8	7	1	1	1	1	3	1	3	3	1	1	1	1
835	2	58	2	6	5	6	6	1	1	1	1	3	3	3	3	1	1	1	1
836	1	63	2	8	8	8	8.5	2	1	3	2	2	1	3	2	1	1	1	1
837	2	62	2	5	6	5	5	1	1	1	1	1	1	1	1	2	2	2	2
838	1	61	2	6	6	6	7	1	1	1	1	2	2	2	3	1	1	1	1
839	2	55	2	4.5	4.5	5	5	1	4	1	1	1	4	1	1	4	4	1	1
840	1	30	2	5	5	6	6	1	2	2	1	3	3	3	3	2	3	2	3
841	1	72	2	6.5	6	6	6	1	1	1	1	1	1	1	1	1	1	1	1
842	2	68	2	6	5.5	5.5	6	1	1	1	1	1	1	1	1	1	1	2	1
843	1	64	2	8	8	8	8	2	1	2	1	1	3	3	3	1	1	1	2
844	2	60	2	6.5	6.5	6.5	6.5	1	1	1	1	1	1	1	1	2	1	1	1
845	1	34	2	6	5	3.5	4	4	1	1	1	1	1	1	1	1	1	1	2
846	2	36	2	7	7	6	6.5	3	1	1	1	1	1	1	1	1	1	1	1
847	1	77	2	8	8	8	8.5	1	1	1	1	1	1	1	1	1	2	1	2
848	2	76	2	8	7	7	8	2	2	1	2	2	2	2	2	2	1	1	1
849	1	56	2	6	6	6	7	2	1	1	2	3	3	1	1	2	2	1	2
850	2	56	2	7	7	7	6.67	2	2	1	1	1	1	1	1	1	1	2	1
851	2	65	2	6	6	7	6	1	1	1	1	1	1	1	1	1	1	1	1
852	1	64	2	6	6.5	6.5	6.5	2	3	1	1	4	3	4	4	3	3	3	2
853	2	63	2	6	6	6	6	1	3	1	1	1	3	1	1	1	2	1	1
854	1	61	2	7	8	7.5	8	1	1	1	1	4	1	3	3	1	1	2	1
855	2	59	2	5	5.5	5.5	5.5	4	3	1	1	4	4	4	3	3	1	2	1
856	2	41	2	5.5	5	5	7	1	1	1	1	3	1	1	1	2	2	2	1
857	2	16	2	7.5	6.5	6.5	6	1	1	1	1	1	1	1	1	3	1	3	1
858	2	67	2	13	8	8	9	1	2	1	1	1	4	4	4	1	1	1	1
859	1	59	2	8	7	7.5	8	2	1	1	2	1	1	1	2	4	1	1	1
860	2	55	2	6.5	6.5	7	7	4	1	1	2	4	1	1	2	1	1	1	1
861	2	23	2	6.5	6	6.5	7	1	1	1	1	2	2	1	1	1	1	1	1
862	1	89	2	8.5	7	8	8	2	3	3	4	2	3	3	4	1	1	1	1
863	2	41	2	6	6	5	5.5	1	1	1	1	1	1	1	1	2	1	2	1
864	1	46	2	6	5	6	7	1	2	1	1	1	2	1	1	2	2	1	3
865	2	42	2	6	7	6	7	1	1	1	1	1	1	1	1	2	1	2	1
866	1	15	2	6	7	6	7	1	1	1	1	1	1	1	1	1	1	1	2
867	1	47	3	7	6	7.5	7	2	2	2	2	1	1	2	2	2	2	2	1
868	2	41	3	5.5	5	4.5	5	1	1	1	1	1	1	1	2	2	2	3	2
869	1	20	3	6	3	5	4	1	1	1	1	1	1	1	1	2	3	2	2
870	2	17	3	5	5	6	6.5	1	1	3	2	1	1	2	1	3	3	2	1
871	2	15	3	5	6	5	6	1	1	1	1	1	1	1	1	3	3	3	1
872	1	66	3	7	8	9	8.5	4	3	3	3	3	2	2	3	1	2	2	1
873	2	63	3	7	6.5	8.5	7.5	2	1	1	1	3	1	1	2	1	2	2	1
874	1	36	3	6	7	7	7	1	2	1	1	1	2	2	1	1	2	2	1
875	2	35	3	6.5	7	7	7	1	2	2	2	3	1	2	2	2	3	1	2
876	1	60	3	7	7	7	7	1	1	1	1	4	3	1	1	1	1	1	1
877	2	59	3	7.5	7	7	7	1	4	2	2	1	4	1	1	1	2	1	1
878	1	60	3	7	7.5	8	8	2	1	1	1	2	1	1	1	1	1	1	1
879	2	58	3	7	6	6	7	2	4	2	1	2	4	1	1	1	1	1	1
880	1	61	3	7	7	7	7	1	1	1	1	1	1	1	1	1	1	1	1
881	2	61	3	6	6	6	6	1	1	1	1	1	1	1	1	1	1	1	1
882	1	54	3	6	6	7	6	1	2	1	1	2	2	1	1	1	1	1	1
883	1	61	3	7	6	7.5	8	1	1	1	1	4	1	4	3	1	1	1	1
884	2	59	3	8	6.5	8	8	2	1	1	2	2	1	2	1	1	1	1	1
885	1	63	3	6	6	7	7	1	1	1	1	1	1	1	1	1	2	1	1
886	2	64	3	5.5	6	5	6.5	1	1	1	1	1	1	1	1	2	1	2	1
887	2	34	3	6.5	6	6.5	6	1	1	1	1	3	1	1	1	2	1	1	2
888	1	71	3	6	6	6	6	1	3	1	3	1	3	3	3	1	1	1	1
889	1	39	3	8	8	8	8	3	2	1	1	3	1	1	1	1	1	1	1
890	2	38	3	5	5	5	6	1	1	1	1	1	1	1	1	2	3	2	2
891	2	61	3	6.5	6	6	5.5	2	2	1	1	1	1	1	1	1	1	1	1
892	2	31	3	6	6.5	5	6	1	1	1	1	1	1	1	1	1	1	1	1
893	2	63	3	6	6.5	7	6.5	1	1	1	1	1	1	1	1	1	1	1	1
894	1	55	3	8.5	9	8	8.5	1	1	1	1	2	3	2	1	1	1	1	1
895	2	52	3	6	6	6	6	1	1	1	1	1	1	1	1	1	1	1	1
896	2	27	3	8	8	6	7	2	1	2	2	4	2	3	1	1	1	1	1
897	1	25	3	6	6	6	6	1	4	4	1	2	3	3	1	1	3	2	1
898	2	60	3	7	7	7	7	2	2	1	2	3	4	2	2	1	1	2	1
899	1	64	3	6	6	6	5.5	2	2	1	3	4	3	4	4	1	1	1	1
900	2	58	3	5	4.5	5	5	3	4	3	3	3	4	2	3	2	2	2	2
901	2	80	3	5.5	4	6	6	2	4	1	2	2	4	3	2	1	4	1	2
902	1	41	3	6	7	6	6	1	1	1	1	1	1	2	1	1	1	1	1
903	2	39	3	6	6	4	5	3	1	1	1	1	1	1	2	1	1	1	1
904	2	55	3	6.5	7	6.02	6	1	2	1	1	4	4	4	4	1	1	1	1
905	1	56	3	7	6	7	6	3	4	1	1	2	4	1	1	2	2	2	1
906	2	20	3	6	5.5	6	6	3	2	2	2	2	1	2	2	2	2	1	1
907	2	77	3	9	10	9.5	10	1	1	1	1	1	1	1	1	1	1	1	1
908	1	44	3	8	8	7	7	1	2	1	1	1	1	2	1	2	1	2	2
909	2	42	3	6	6	6	6	3	3	2	1	3	3	2	1	2	1	1	1
910	1	42	3	6	6.5	6	6.5	1	1	1	1	4	1	1	1	1	1	1	1
911	2	68	3	5	5	5	5	3	3	4	4	3	3	4	4	1	1	1	1
912	2	56	3	6	6	7	7	2	3	3	3	2	3	3	3	1	1	1	1
913	1	29	3	6	6	6	5.5	1	1	1	1	1	1	1	3	1	1	1	2
914	1	61	3	8	8	8	7	1	1	1	1	3	3	1	3	1	1	1	1
915	2	56	3	6	6	5	6	1	1	1	1	1	1	1	1	1	1	1	1
916	1	29	3	5	6	5	7	2	2	3	1	1	2	2	1	1	1	1	1
917	2	26	3	6	8	7	8	1	1	1	1	1	1	1	1	1	1	1	1
918	2	60	3	5	6	6	6	3	3	3	1	3	3	3	3	1	1	1	1
919	1	42	3	6	6	6	7	1	1	1	1	1	1	1	1	1	1	2	1
920	2	39	3	7	7	7	6	2	2	1	2	2	2	1	2	1	1	1	1
921	1	52	3	7	7	7	6.5	1	1	1	1	1	1	1	1	1	1	1	1
922	2	52	3	5.5	6	6	5.5	1	1	1	1	1	1	1	1	3	1	1	1
923	1	23	3	6.5	6	7	7	1	1	1	1	1	1	1	1	1	1	1	1
924	1	68	3	7.5	8	8	8	1	1	1	1	3	1	1	1	1	1	1	1
925	2	67	3	8.5	9	8	9	2	1	1	3	2	1	1	1	1	1	1	1
926	1	44	3	7.5	6.5	7	5.5	2	2	3	1	2	3	2	3	2	2	1	2
927	2	44	3	5.5	7	5	6.5	2	3	3	2	2	2	3	2	1	3	3	2
928	2	69	3	8.5	4.5	8	8	2	2	2	2	2	2	2	2	2	3	3	2
929	1	17	3	4.5	9	5	9	2	2	2	2	1	2	1	2	1	2	2	2
930	2	19	3	1.5	2.5	3	2	4	4	4	4	4	4	3	3	1	4	4	1
931	1	49	3	7	7	7	6.5	3	1	3	2	3	1	3	2	1	1	1	1
932	2	47	3	6	6.5	6.5	6.5	1	1	1	1	1	1	2	2	1	1	1	1
933	2	20	3	7	8	8	7.5	1	1	1	1	1	1	1	1	1	1	1	1
934	2	17	3	5	6	5	8	1	1	1	1	1	1	1	1	4	4	4	4
935	1	57	3	7	6.5	6	6.5	1	1	1	1	1	2	1	1	1	1	1	1
936	2	54	3	7	6.5	7	7	1	1	1	1	1	1	1	1	1	1	1	1
937	1	52	3	7.5	6.5	8	7.5	2	1	1	2	2	1	1	1	1	1	1	1
938	2	50	3	6.5	6	6	6	2	2	2	1	3	2	3	3	1	1	1	1
939	2	19	3	7	6.5	6.5	5.5	2	1	2	2	1	3	1	1	1	1	1	1
940	1	67	3	7	7.5	8	8	1	1	1	1	1	1	1	1	1	1	1	1
941	2	65	3	8	9	8	8	3	1	1	1	1	1	1	1	1	1	1	1
942	1	51	3	6	7	6.5	7	1	1	1	1	1	1	1	1	4	1	2	3
943	2	42	3	8.5	8	8	8	1	1	1	1	1	1	1	1	1	1	1	1
944	2	19	3	8	7	8	8	1	1	1	1	1	1	1	1	2	2	2	1
945	2	51	3	6	6	6	6	2	2	1	2	1	2	1	1	1	2	1	1
946	1	24	3	6.5	8	7	7	1	1	1	1	1	4	3	3	1	3	1	3
947	2	20	3	7	7.5	7	7.5	1	3	2	1	1	1	3	1	1	1	1	1
948	1	48	3	5	6	7	6	1	2	1	1	4	4	4	1	1	2	1	1
949	2	48	3	5.5	7	6	6	1	1	1	1	1	1	1	1	1	1	1	1
950	1	21	3	4	6	6	5	1	1	1	1	1	1	1	1	1	1	1	1
951	2	19	3	7	7	6.5	7	1	1	1	1	1	1	1	1	3	1	3	1
952	1	53	3	6	5	8	8	1	1	1	2	1	1	2	2	1	1	1	1
953	2	53	3	7	7	7	7	3	3	3	3	3	4	3	3	1	1	1	2
954	2	19	3	7	6.5	6	7	1	1	2	1	1	1	1	1	1	1	1	1
955	2	81	3	5	5	5	5	3	4	4	3	3	2	2	2	1	1	1	1
956	1	51	3	5	5.5	5.5	5	1	1	1	1	2	2	1	4	2	3	3	3
957	2	51	3	7	7	7	7	1	1	3	3	1	2	3	1	1	1	1	2
958	2	20	3	9	9	7	8	2	3	2	2	4	4	2	3	3	1	3	1
959	2	56	3	5.75	6.67	6.5	6	1	1	1	1	1	1	1	1	1	1	1	1
960	1	26	3	8	8	8	8	1	1	2	1	1	1	2	1	1	1	1	1
961	1	62	3	10	8	8	8	1	1	1	1	1	1	1	1	1	1	1	1
962	2	62	3	5	6	5	6	1	1	1	1	1	1	1	1	1	1	1	1
963	1	28	3	8	7	7	7	1	1	1	1	1	1	1	1	1	1	1	1
964	2	19	3	5	7	8	7	1	4	1	1	1	4	1	1	1	1	1	1
965	2	54	3	6	6	6	7	1	2	1	1	2	3	4	3	1	1	1	1
966	1	45	3	7	7	7	7	1	1	1	1	2	1	1	1	1	1	1	1
967	2	44	3	6.67	6.83	6.83	7	2	2	1	1	2	2	1	1	1	1	1	1
968	1	49	3	8	8	8	7	3	1	1	2	3	2	3	4	1	1	1	1
969	2	50	3	6	6	6	5.5	3	1	2	3	3	2	2	3	2	1	1	1
970	2	19	3	6	6	6	6	1	1	1	2	2	1	1	1	3	1	1	1
971	1	53	3	6	7	6.5	8	4	4	2	4	4	4	4	3	3	4	2	3
972	2	48	3	7	7.5	7.5	8	2	2	2	2	2	1	1	3	2	2	2	2
973	2	20	3	6.5	8	6.5	7	2	3	2	2	1	3	1	2	2	1	1	1
974	1	58	3	6	6	5.5	5.5	1	1	1	1	2	1	1	1	1	1	1	1
975	2	56	3	5	5	5.5	5.5	3	3	1	1	4	1	1	1	1	1	3	1
976	1	21	3	8	8	10	9	1	1	1	1	1	1	1	1	1	1	1	1
977	2	19	3	5.5	8	7	6	3	3	2	1	3	3	3	1	3	3	3	3
978	1	48	3	7.5	7.5	7.5	7.5	1	2	2	2	1	1	1	3	1	1	1	1
979	2	44	3	6.5	7	6	8	2	2	1	3	4	4	3	3	2	1	1	1
980	2	19	3	7	8	7	7	1	1	1	1	1	1	1	1	1	1	1	1
981	2	17	3	7	6.5	7	9	1	1	1	1	1	1	1	1	3	3	1	1
982	2	16	3	7	7	7	7	1	1	3	3	1	2	1	2	1	4	3	3
983	1	47	3	6	8	6	8	4	3	4	1	4	3	4	3	1	1	1	2
984	2	45	3	5.5	6	6	5	1	1	1	1	1	1	1	1	1	1	1	2
985	1	46	3	7	5	5	6	2	4	1	1	1	4	1	1	1	2	1	1
986	2	51	3	6	6	6	7	2	2	1	1	2	2	1	1	2	1	1	1
987	2	21	3	8	8	8	7	3	1	3	1	3	1	1	1	1	1	1	1
988	2	19	3	7	8	7	6	1	1	2	1	1	1	1	2	1	1	1	1
989	1	16	3	7	8	7	6	1	1	1	1	1	1	1	1	1	1	1	1
990	2	45	3	7.5	8	7	7.5	1	2	2	2	2	2	2	2	1	1	1	1
991	1	76	3	6	7	6	6	1	1	1	1	1	1	1	1	1	1	1	1
992	2	19	3	6	7	5	6	1	1	1	1	1	1	1	1	3	2	3	4
993	1	16	3	5.5	5.5	5.75	5	3	2	3	2	1	1	1	1	4	4	4	4
994	1	50	3	7	8	7	8	1	2	1	1	2	2	2	2	1	1	1	1
995	2	49	3	8	8	8	8	1	1	1	1	2	2	4	3	1	1	1	1
996	2	24	3	8	7	7	7	1	1	1	1	1	1	1	1	1	1	1	1
997	2	20	3	7	7	7.5	9	1	1	1	1	1	1	1	1	1	1	1	1
998	2	76	3	8	8	8	8	4	4	4	3	4	4	4	4	2	3	1	2
999	1	51	3	7	6.5	7	8	1	1	1	1	3	3	1	1	1	1	1	1
1000	2	48	3	7	7.5	7.5	8	3	1	1	1	3	1	1	1	1	1	1	1
1001	2	23	3	7	6	7	7	1	1	1	1	1	1	1	1	2	1	1	1
1002	2	20	3	6	6.5	8	7	1	1	1	1	1	1	1	1	1	1	1	1
1003	1	71	3	8	9	8	8	1	1	1	1	3	4	1	1	1	1	1	1
1004	2	69	3	8	8	7.5	8	1	1	1	1	1	1	1	1	1	1	1	1
1005	1	70	3	8.5	8.5	8.5	9	1	1	1	1	2	1	2	2	1	1	1	1
1006	2	65	3	7	6.5	6	7.5	2	1	1	1	2	1	4	1	1	1	1	1
1007	2	29	3	8	8	8	7	1	1	1	1	1	1	1	1	1	1	1	1
1008	1	45	3	5.5	6	5	5.5	3	3	1	1	1	1	1	1	1	3	2	3
1009	2	41	3	6	6	5	6	1	1	1	1	1	1	1	1	1	1	1	1
1010	1	67	3	8	8	7	8	1	1	1	1	1	1	1	1	1	1	1	1
1011	2	63	3	8	8	8	8	1	1	1	1	1	1	1	1	1	1	1	1
1012	1	49	3	9	9	8.75	9	1	1	1	1	1	1	1	1	1	1	1	1
1013	2	43	3	6	6.5	6.5	7	1	1	1	1	1	1	1	1	1	1	1	1
1014	1	19	3	8	7.5	7	7	1	1	1	1	1	1	1	1	1	1	1	1
1015	1	15	3	7.5	8	7	7	1	1	1	1	1	1	1	1	1	1	1	1
1016	2	65	3	6	6	6.5	7	3	2	3	3	3	3	3	3	1	2	1	2
1017	1	40	3	6	5	5	5	4	3	4	3	3	3	4	3	1	1	2	1
1018	2	48	3	7	7	7	7.5	1	1	1	1	1	1	1	1	1	1	2	2
1019	1	76	3	7	7	7	6.5	4	1	4	4	4	1	4	4	1	1	1	1
1020	2	67	3	7.5	7	6.5	6.5	1	1	1	1	1	1	1	2	1	1	1	1
1021	1	44	3	6	6	6	6	1	1	1	1	1	1	1	1	1	1	1	1
1022	2	41	3	6	6	6	6	1	1	1	1	1	4	1	1	1	1	2	2
1023	1	69	3	8	7	7	8	1	1	3	1	1	1	3	3	1	1	1	1
1024	2	61	3	8	7	7	7	1	1	3	3	1	1	3	3	1	1	1	1
1025	1	78	3	6.5	5	4	6	4	4	4	4	1	3	3	2	3	1	3	3
1026	2	66	3	8	9	8	8	2	2	1	2	2	2	2	3	1	1	1	1
1027	1	63	3	7	7	7	8	1	1	1	1	3	3	3	3	1	1	1	1
1028	2	59	3	7	6.5	7	8	3	2	1	1	3	3	3	1	1	1	1	1
1029	1	56	3	8	7.5	7.5	8	2	2	3	2	1	2	3	2	1	1	1	1
1030	2	57	3	6.5	6.5	7	7.17	1	1	1	1	1	1	1	1	1	1	1	1
1031	2	30	3	6	6	6.5	6.5	2	1	2	1	1	1	1	1	1	1	1	1
1032	2	28	3	6	6.33	7.17	6.67	1	1	1	1	1	1	1	1	1	1	1	1
1033	2	70	3	7.5	7	7	8	1	1	1	1	1	1	1	1	1	1	1	1
1034	1	36	3	7	6	6.5	6.5	1	1	1	1	1	1	1	1	1	1	1	1
1035	1	75	3	8	8	8	8	1	1	1	1	1	1	1	1	1	1	1	1
1036	2	70	3	7	7.5	8	8	1	1	1	1	1	1	1	1	1	1	1	1
1037	1	62	3	6	6	6	6	3	2	1	3	3	2	3	3	1	1	1	1
1038	2	64	3	7	6	7	6	1	2	1	1	1	2	1	1	1	1	1	1
1039	1	34	3	6	6	6	6	1	2	1	1	1	2	1	1	1	1	1	1
1040	2	79	3	6.5	6.5	6.5	6.5	1	2	1	2	4	4	2	2	2	1	1	1
1041	1	50	3	6.5	6	6	5.5	3	3	2	3	3	3	2	3	2	1	1	1
1042	1	58	3	6	7	7	7.5	3	2	1	2	4	4	4	4	2	1	1	1
1043	2	55	3	7	7.5	7.5	7.5	1	1	1	1	1	2	1	1	2	1	1	1
1044	1	63	3	7	7	7.5	8	1	1	2	2	1	2	2	1	1	1	2	1
1045	2	57	3	8	7	8	7.5	2	2	2	1	2	2	2	2	1	1	1	1
1046	1	82	3	9	8	9	8.5	2	2	2	2	3	3	3	3	1	1	2	1
1047	2	77	3	7.5	6.5	6.5	7	3	1	3	3	3	1	3	2	1	1	1	1
1048	1	74	3	8	7	7	7	1	1	1	1	1	1	1	1	2	2	3	1
1049	2	69	3	6.5	6.5	6	6	1	1	1	1	1	1	1	2	2	2	1	1
1050	2	42	3	7	8	6.5	7	1	1	1	1	2	3	3	1	1	1	1	1
1051	1	15	3	6	8.5	7	7	1	1	1	1	1	1	1	1	1	2	3	1
1052	1	62	3	6.5	6	6	6	1	1	1	1	1	1	1	1	1	1	1	1
1053	2	58	3	6.5	6	5	6	1	1	1	1	1	1	1	1	1	1	1	1
1054	1	77	3	9	6.5	8	8	1	1	1	2	1	1	1	2	1	1	1	1
1055	2	76	3	6	5	8	6	4	4	3	4	3	4	3	4	1	1	1	2
1056	1	58	3	6	6	6	6	1	1	1	1	1	3	2	3	1	1	1	1
1057	2	56	3	5.5	5.5	5.5	5	1	1	1	1	1	1	1	1	1	1	2	1
1058	2	29	3	6	8	7	6	4	4	3	1	1	1	1	1	1	1	1	1
1059	1	24	3	7	7	6	6	1	1	1	2	1	1	1	1	1	1	1	1
1060	1	74	3	6	5	6	8	4	4	2	2	4	4	2	2	1	1	2	1
1061	2	71	3	6.5	6	7	8	1	1	1	1	1	1	1	1	1	1	1	1
1062	1	68	3	7	5	6	5	4	1	4	1	4	1	4	4	1	1	1	1
1063	2	65	3	5	4.5	4.5	5	1	3	1	3	1	4	4	3	1	3	3	2
1064	1	42	3	6.5	6.5	6	6.5	2	1	3	1	3	1	1	1	1	1	1	1
1065	1	65	3	9	8	9	9	1	1	1	1	1	1	1	2	1	2	1	1
1066	2	52	3	6.5	5.5	6	6	3	1	1	4	3	1	1	3	1	1	1	1
1067	2	15	3	8	10	9	6	1	1	1	2	1	1	1	1	3	1	2	1
1068	1	73	3	8	7.5	7	8	3	3	3	3	4	4	3	4	1	1	1	1
1069	2	71	3	7	6	7	6	3	3	3	3	3	3	3	3	2	3	2	2
1070	1	56	3	6	6	6	6	1	1	1	1	2	2	1	2	1	1	1	1
1071	2	56	3	5	5	5.5	5.5	2	2	1	2	2	2	1	2	2	1	1	1
1072	1	32	3	6.5	7	7	7.5	1	1	1	1	3	1	2	1	1	1	1	1
1073	2	30	3	7	6.5	7	8	1	1	2	3	4	1	1	3	1	1	1	1
1074	1	40	3	7	7	7.5	7	1	1	1	1	1	1	3	3	1	1	1	1
1075	2	41	3	7	6	7	7	1	1	1	1	1	1	2	1	1	1	1	1
1076	1	33	3	7.5	7	8	7	1	1	1	1	1	1	1	1	1	1	1	1
1077	2	32	3	5	6.5	7	4	3	3	1	1	2	2	1	1	1	1	1	1
1078	1	47	3	6.5	6.67	6.5	7	1	1	1	1	2	1	1	2	1	1	1	1
1079	2	42	3	7.17	7	7.17	7.5	1	1	1	1	1	1	1	1	1	1	1	1
1080	2	15	3	7.5	7.5	7.5	7.5	1	1	1	1	1	1	1	1	1	1	1	1
1081	1	59	3	8	7	7	8	1	1	1	1	1	1	1	1	2	1	1	1
1082	2	54	3	6	6	6	6	1	1	1	1	1	1	1	1	2	1	1	1
1083	2	25	3	7	7	6	7	1	1	1	1	1	1	1	1	1	1	1	1
1084	1	81	3	7	7	8	7	2	2	2	2	2	2	4	1	1	1	1	1
1085	2	74	3	8	7	7	7	1	1	1	1	3	1	1	1	1	1	1	1
1086	2	44	3	6	6	6	6	1	1	1	1	1	1	1	1	1	1	1	1
1087	1	55	3	8	9	9	9	2	1	1	1	4	4	1	2	2	1	1	1
1088	2	51	3	6	6	6	6	2	2	2	2	2	3	3	2	1	2	2	1
1089	2	78	3	8.5	8	7	10	2	1	1	1	3	2	2	2	1	1	1	1
1090	1	58	3	6	6	6	6	1	3	3	3	4	3	3	3	2	3	2	2
1091	2	53	3	6.5	7.5	6.5	7.5	1	2	1	1	1	1	1	1	2	2	1	1
1092	2	19	3	7.5	7	7.5	8	1	1	1	1	1	1	1	1	1	1	1	1
1093	1	57	3	7.5	8	8	8	1	1	1	1	4	1	1	1	1	1	1	1
1094	2	51	3	7	7	6.5	6.5	1	1	1	1	1	1	1	1	1	1	1	1
1095	1	25	3	5	5	5.5	7	1	1	1	1	1	1	1	1	1	1	1	1
1096	2	23	3	10	10	8	8	4	4	1	1	1	2	1	1	1	1	1	1
1097	1	56	3	7	6	6	6	2	1	1	1	2	1	1	1	1	1	1	1
1098	2	57	3	6	4	7	7	1	1	1	1	1	1	1	1	1	1	1	1
1099	1	37	3	8	6	7	8	1	1	1	1	2	1	1	1	1	1	1	1
1100	2	35	3	7.5	7	7	7.5	2	1	1	1	2	3	1	1	1	1	1	1
1101	1	42	3	6	6.5	6.5	6.5	1	2	1	1	3	2	1	1	2	2	1	1
1102	2	42	3	7	6.5	6.5	6.5	1	1	1	1	1	1	1	1	2	3	2	3
1103	2	50	3	6.5	5.5	7	6.5	1	3	2	2	1	3	3	2	3	2	2	1
1104	2	20	3	6	6	5	5	2	2	2	1	2	2	2	1	3	2	2	4
1105	1	54	3	7	7	8	7	1	1	1	1	4	4	1	3	1	3	1	1
1106	2	50	3	6.5	7	6.5	7	4	3	4	4	4	3	4	4	1	1	2	1
1107	2	42	3	6	6.33	5.5	7	3	1	1	2	1	1	1	2	1	1	1	1
1108	1	59	3	6.5	6.5	6	7	1	1	1	1	1	2	1	2	1	3	1	1
1109	2	57	3	6.5	6.5	6	7	1	1	1	1	1	1	1	1	1	1	1	1
1110	1	40	3	7	6	7	7	1	1	1	1	1	1	1	1	1	1	1	1
1111	2	41	3	6.5	6	6.5	6.5	1	1	1	1	1	1	1	1	1	1	1	1
1112	1	49	3	5.5	6	6	6	4	3	3	1	4	4	3	1	2	2	1	1
1113	2	50	3	6	6	6	6	1	1	1	1	3	2	1	1	1	1	1	1
1114	2	20	3	4	5	4.5	6.5	1	1	3	1	3	1	2	1	2	2	2	1
1115	2	75	3	6	6	6	7	1	1	1	4	1	1	1	4	1	1	1	1
1116	1	45	3	6	5.5	6	7	1	1	1	1	3	2	1	2	2	1	1	1
1117	2	46	3	6	6.5	6	6.5	3	1	1	1	3	4	1	1	3	1	1	1
1118	2	17	3	5	6	6	6	1	1	1	1	3	1	1	1	4	4	4	4
1119	1	57	3	7	7	7	8	1	1	2	1	1	1	2	1	1	1	1	1
1120	2	56	3	8	7.5	8	8	1	1	1	1	1	1	1	1	1	1	1	1
1121	2	28	3	8	8	5	7	1	1	1	1	1	1	1	1	1	1	1	1
1122	2	26	3	7	8	8	8	1	1	1	1	1	1	1	1	1	1	1	1
1123	1	38	3	7	7	7	7	1	1	1	1	1	1	1	1	1	1	1	1
1124	2	38	3	7	7	8	7	3	3	1	4	4	4	4	4	1	2	1	2
1125	1	54	3	7.5	7.5	8	7	1	1	1	2	1	1	1	2	1	1	1	1
1126	2	53	3	6	6	6	6.5	1	1	2	1	2	1	3	2	1	1	1	1
1127	2	26	3	8	8	7	7	1	1	2	1	1	1	2	1	1	1	1	1
1128	2	57	3	5	6	6	5	3	2	1	3	1	2	1	3	1	1	1	1
1129	2	79	3	7.5	8	5	5	3	1	1	3	3	1	1	3	1	1	1	1
1130	2	47	3	7	6.5	7	7.5	2	3	1	3	4	3	3	4	1	1	1	1
1131	2	19	3	9	10	8	9	3	1	1	1	2	1	1	1	1	1	1	1
1132	1	57	3	4	5	5.5	5	1	1	1	1	1	1	1	1	1	1	1	1
1133	2	56	3	5.5	5.5	5	5	1	1	1	1	1	1	1	1	1	1	1	1
1134	1	28	3	5	6	5.5	5	1	1	1	1	1	1	1	1	1	1	1	1
1135	1	56	3	7	7	7	7	3	3	2	2	3	2	3	2	1	1	1	1
1136	2	82	3	7	7.5	7.5	7.5	3	2	3	3	2	2	3	3	1	1	1	1
1137	2	53	3	6.5	7	6	6.5	1	1	1	1	1	1	1	1	1	1	1	1
1138	1	49	3	5.5	6	5.5	6	1	1	1	1	1	1	1	1	2	2	2	1
1139	2	45	3	5.83	6	6	6	1	1	1	1	2	1	1	1	1	1	1	1
1140	2	15	3	6	6.5	6.5	6	1	1	1	1	1	1	1	1	1	1	1	2
1141	1	77	3	6.5	5.5	6	5	1	1	1	1	1	3	1	1	1	1	1	1
1142	2	73	3	6	6	6	6	1	1	1	1	2	2	3	2	1	1	1	1
1143	1	69	3	7.5	8	8	8.5	1	1	1	1	1	1	1	1	1	1	1	1
1144	1	67	3	7	8	7.5	7	2	1	1	1	2	1	1	2	1	1	1	1
1145	2	63	3	6	5.5	5.33	5	1	3	2	2	3	3	1	1	2	2	2	2
1146	2	40	3	6.5	6.5	6.5	6.5	1	3	2	1	1	2	2	2	1	2	2	1
1147	1	36	3	6	6	6.5	6.5	1	1	2	1	1	2	2	1	1	1	1	1
1148	1	66	3	6	7	6.5	7	1	1	1	1	1	1	1	1	1	1	1	1
1149	2	61	3	5.5	5	5	5.5	1	1	1	1	1	1	1	1	1	1	1	1
1150	2	87	3	7	7	7	8	1	1	1	2	1	1	1	2	1	1	1	1
1151	1	76	3	8	7	7	8	1	1	1	1	1	1	1	1	1	1	1	1
1152	2	73	3	6	6	7	7	3	2	1	2	3	2	3	2	1	1	1	1
1153	1	76	3	7	7	7	6.5	1	2	1	2	1	2	1	1	1	1	1	1
1154	2	71	3	6.5	7	7	6.5	2	2	2	3	2	2	2	1	1	1	1	1
1155	2	57	3	6	7	6.5	6	2	2	2	1	1	2	1	1	1	1	1	1
1156	2	80	3	6	7	8	8	1	1	1	1	4	1	1	1	1	1	1	1
1157	1	47	3	5.5	5	5	5.5	1	1	1	1	1	2	1	1	2	2	1	3
1158	2	46	3	5.5	5.25	5.5	5.5	1	1	1	1	4	3	3	3	2	2	3	4
1159	1	16	3	8	8	8	8	2	1	1	1	1	1	1	1	1	1	2	1
1160	1	71	3	6	6	6	6.5	2	2	2	3	3	3	2	3	1	1	1	1
1161	2	79	3	5.5	6	8	7	2	2	2	1	2	1	2	1	1	1	1	1
1162	1	77	3	8.5	8	8	9	1	1	1	1	2	1	1	2	2	1	1	1
1163	2	67	3	7	7	7	7	1	1	1	1	1	1	2	2	1	1	1	1
1164	1	35	3	6.5	5	5	6	1	2	1	3	1	2	1	3	2	3	1	1
1165	2	27	3	8	8	8	7	1	1	3	1	3	1	2	1	1	1	1	1
1166	1	57	3	9.33	7.5	8	7	1	1	1	1	1	3	3	3	1	1	1	1
1167	2	53	3	4.5	5.33	4	4.5	4	3	4	4	4	3	4	4	1	1	1	1
1168	1	54	3	6	6	6	7	3	1	3	3	3	3	4	3	1	1	1	1
1169	2	53	3	7	7.5	7	7.5	3	1	2	2	3	1	2	3	1	1	1	1
1170	1	32	3	6	7	7	6	1	2	1	1	1	3	1	1	1	1	1	1
1171	2	35	3	9	8	8	8	1	1	1	1	2	1	2	1	1	1	1	1
1172	2	27	3	6	5	5	5	3	4	3	3	4	4	3	3	2	2	1	1
1173	1	54	3	7	7	8	8	1	1	1	1	4	4	4	1	2	1	1	3
1174	1	39	3	8	8	7	6	1	1	1	2	1	1	1	1	1	1	1	1
1175	2	35	3	8	8	8	10	1	1	1	1	1	1	1	1	1	1	1	1
1176	2	29	3	7	5	6	8	3	3	3	2	1	1	2	1	1	1	1	1
1177	1	77	3	8	8	8	9	1	1	1	2	1	1	1	2	1	1	1	1
1178	2	72	3	7	7	7	7	1	1	1	1	1	1	1	1	2	2	1	2
1179	1	71	3	8.5	8.5	8	8.5	1	1	1	1	1	1	1	1	1	1	1	1
1180	2	65	3	6.5	7	7	7.5	3	3	3	3	3	3	4	2	1	1	1	1
1181	1	74	3	8	7	7	8	1	1	1	1	1	1	1	2	1	1	1	1
1182	2	73	3	7	7	7	7.5	1	1	1	1	1	1	1	1	1	1	1	1
1183	1	39	3	6.5	6.5	7.5	6	1	1	1	1	1	1	1	1	1	1	1	1
1184	1	76	3	8.5	8.5	9	9	1	1	1	1	1	1	1	1	1	1	1	1
1185	1	77	3	6	6	7.5	8	1	1	3	1	4	1	1	1	1	1	1	1
1186	2	73	3	6.5	7	7.5	8	3	3	3	3	1	1	1	1	1	1	1	1
1187	1	66	3	5	6	6	6	1	1	1	1	4	3	1	1	1	2	3	4
1188	2	63	3	7	7	7	7	1	3	3	3	1	1	1	3	2	1	1	1
1189	2	69	3	5	6	4	5	2	3	3	2	3	2	4	2	1	1	1	1
1190	1	42	3	6	7	6	6	2	1	1	2	3	3	2	2	2	1	1	1
1191	2	76	3	8	8	8	8	1	1	1	1	1	1	1	1	1	1	1	1
1192	1	65	3	7.5	6.5	6	6.5	1	3	1	1	1	2	1	1	1	1	1	1
1193	2	62	3	6.5	6	6	6	1	1	1	1	1	1	1	1	2	1	1	1
1194	2	38	3	7.5	6	6	6	4	1	1	1	4	1	1	1	1	1	1	1
1195	1	66	3	7	7	6.5	6.5	1	1	1	1	1	1	1	1	1	1	1	2
1196	2	62	3	6	6.5	7	7	1	1	1	1	1	1	1	1	1	1	1	1
1197	1	72	3	8	8	8	8.5	2	2	2	1	3	2	2	2	1	1	1	1
1198	2	66	3	6	8	8	8	3	1	3	1	3	1	3	3	1	1	1	1
1199	1	70	3	6.5	7	7.5	8	3	1	1	2	3	1	2	2	2	2	1	1
1200	2	71	3	7	7	7	7.5	1	1	1	1	1	1	1	1	2	1	1	1
1201	1	76	3	7	6	6	6	1	1	1	1	1	1	1	1	1	1	1	1
1202	2	69	3	8	7	7	7	1	1	1	1	1	1	1	1	1	1	1	1
1203	1	45	3	6	6	7	7	1	1	1	1	1	1	1	1	1	1	1	1
1204	2	42	3	7	6	7	7	1	1	1	1	1	1	1	1	1	1	1	1
1205	2	50	3	7	7	6.5	7	1	1	1	1	1	1	1	1	1	1	1	1
1206	1	49	3	7	8	8	8	2	1	1	1	2	1	1	1	2	1	1	1
1207	2	48	3	6.5	7	7	7	1	2	1	2	2	3	2	1	2	1	1	1
1208	1	22	3	7	6	8	7	1	1	1	1	1	1	1	1	2	1	1	1
1209	2	17	3	7	7	7.5	7.5	1	1	2	1	1	1	2	1	2	1	1	1
1210	1	49	3	7	7	7.5	7.5	1	1	1	1	1	1	1	1	1	2	1	1
1211	2	49	3	7	7.5	7.5	7.5	1	1	1	1	1	1	1	1	1	2	1	1
1212	1	21	3	6.5	6.5	7	6.5	1	1	1	1	1	1	1	1	3	3	2	2
1213	1	64	3	7.33	6.67	7.5	7	2	2	1	2	4	2	2	2	1	1	1	1
1214	2	63	3	6.17	6.33	6.5	7.33	3	2	2	2	2	2	3	2	1	1	1	1
1215	2	68	3	6	6	6	6	1	1	1	1	1	1	1	1	1	1	1	1
1216	1	43	3	7	6	7	7	2	1	2	2	3	1	2	3	2	1	2	3
1217	2	68	3	6	5.5	6	6	1	1	1	1	1	1	1	1	1	1	1	1
1218	1	46	3	8.5	8	7.5	8	1	1	1	2	1	1	1	1	1	1	1	1
1219	2	48	3	7	6	6	6	1	1	1	1	1	1	1	1	1	1	1	1
1220	1	65	3	6.5	6.17	6.5	6.5	3	2	3	2	2	2	3	2	1	1	1	1
1221	2	61	3	6.33	5.5	5.5	6.17	2	2	3	2	2	2	3	3	1	1	1	1
1222	2	51	3	7	7	6	6	1	1	1	2	1	2	1	2	1	1	1	1
1223	2	25	3	5.5	6	6	6	1	1	1	3	1	1	1	3	1	1	1	1
1224	2	23	3	6	6.5	6.5	7	1	2	1	1	1	1	1	1	1	2	2	2
1225	1	66	3	7	7	6	6.5	2	2	3	3	3	2	4	2	1	1	1	1
1226	2	63	3	6	6	6	5	2	3	3	3	2	3	3	3	1	1	1	1
1227	2	40	3	7	7	7	7	1	1	1	2	1	1	1	1	1	1	1	1
1228	1	38	3	7	7	6	7	1	1	2	2	2	1	2	2	1	1	1	1
1229	1	47	3	8	8	8	6	1	1	1	1	3	2	1	1	1	1	1	2
1230	2	42	3	7.5	7.67	7.5	7.67	1	1	1	2	1	1	1	1	1	1	1	1
1231	1	66	3	6	8	8	8	1	1	1	1	4	2	3	3	1	1	1	1
1232	2	61	3	5.5	7	5	7	4	2	3	1	2	1	1	1	1	1	1	1
1233	1	36	3	6	4	7	6	2	1	1	1	2	3	2	1	1	1	1	1
1234	2	36	3	5	7	7	6	3	1	1	1	2	2	1	1	2	1	1	1
1235	2	63	3	6	8	7	6	2	2	1	1	3	2	2	1	1	1	1	1
1236	1	60	3	7	7	7.5	7	1	2	2	1	1	2	1	2	1	1	1	1
1237	2	56	3	7	7	7.5	6.5	3	3	3	3	3	2	1	3	1	1	1	1
1238	1	62	3	7	7	7	6	1	1	1	2	1	2	2	3	1	1	1	1
1239	2	61	3	8	7	7.5	8	1	1	1	1	1	1	1	1	1	1	1	1
1240	1	61	3	7	8	8	7.5	1	1	1	1	1	1	1	3	1	1	1	1
1241	2	56	3	6.5	6	6.5	6	1	1	1	1	1	1	1	1	1	1	1	1
1242	2	24	3	6	6	6	6	1	1	1	1	1	1	1	1	1	2	1	1
1243	1	70	3	7	6	6	7	1	1	1	2	1	1	1	2	1	1	1	1
1244	2	67	3	6	6.5	6.33	6	1	1	1	2	4	3	2	3	1	1	1	1
1245	1	65	3	7	7	7	8	1	2	2	2	1	2	2	2	1	2	1	1
1246	2	62	3	7	8	8	8	1	1	1	1	1	2	1	2	1	1	1	1
1247	2	55	3	6	6	6	6	1	1	1	1	1	1	1	1	1	1	1	1
1248	2	60	3	7	7	7.5	7.5	3	3	1	1	1	1	1	3	1	1	1	1
1249	2	88	3	9	6	9	8.5	2	4	3	4	2	4	3	4	1	1	1	1
1250	1	59	3	8	6	6	6	1	1	2	3	2	1	3	1	2	1	1	1
1251	2	57	3	8	6	6	6	2	1	2	2	2	1	3	1	1	1	1	1
1252	1	31	3	6	6	6	6	3	3	1	1	1	1	1	1	1	2	1	1
1253	2	26	3	6	6	6	8	1	1	2	1	1	1	1	1	3	1	1	1
1254	2	83	3	8	8	5	5	3	3	3	4	3	3	1	3	1	2	1	2
1255	1	68	3	8.5	8	8	8	3	3	3	2	1	1	3	1	1	1	1	1
1256	2	63	3	6	6	6	6	3	2	1	1	3	2	2	2	1	1	1	1
1257	1	63	3	7	7	6.5	7	3	2	2	2	3	2	2	2	1	1	1	1
1258	2	63	3	6.5	6.5	6.5	7	3	1	2	3	2	1	2	3	1	1	1	1
1259	1	68	3	7	8	8	7	1	1	3	1	1	3	1	4	4	3	1	1
1260	2	63	3	7.5	8	8	8	2	3	3	2	1	1	3	1	1	1	1	1
1261	1	54	3	8	8	7.5	8	1	1	1	1	1	1	1	1	1	1	1	1
1262	2	52	3	6	6.5	6	6	3	3	3	4	2	1	3	1	1	1	1	1
1263	2	27	3	8	7	7.5	7	1	1	1	1	1	1	1	1	1	1	1	1
1264	1	67	3	7	7	7	7	1	1	2	1	4	4	2	2	1	1	1	1
1265	2	66	3	6.5	6	6.5	7	3	2	3	3	4	4	3	3	1	1	1	1
1266	1	39	3	7	7	7	7	1	1	1	1	1	1	3	1	2	2	3	2
1267	2	33	3	5	5.5	5	5	1	1	1	2	1	1	1	2	1	1	1	1
1268	1	54	3	4.5	6	4.5	4	1	1	1	1	4	1	1	1	1	2	1	1
1269	2	50	3	5	5	5	4	1	1	1	1	1	1	1	1	1	3	1	1
1270	1	15	3	6	6	5	5.5	1	1	1	1	1	1	1	1	1	1	1	1
1271	2	82	3	8	8	7	8	1	2	1	1	3	2	2	1	1	1	1	1
1272	2	63	3	4.5	4.5	4	3.5	4	3	4	4	4	4	4	4	1	1	1	1
1273	1	67	3	8	7	8	8	1	2	1	1	3	3	2	4	1	1	1	1
1274	2	68	3	8	8	8	8	1	1	1	1	3	3	3	3	1	1	1	1
1275	1	54	3	8	8.5	8	8	1	1	1	1	2	1	1	1	1	1	1	1
1276	2	52	3	7	8	8	8	2	1	2	1	1	1	1	1	1	1	1	1
1277	2	27	3	6.5	7	6.5	7	1	1	1	1	3	1	1	1	2	1	1	1
1278	1	60	3	8	8	8	8	1	3	3	4	1	4	3	2	1	1	1	1
1279	2	60	3	7	6	7	7	1	3	1	2	1	3	2	2	1	1	1	1
1280	1	72	3	6.5	5.5	6	6	2	3	3	1	2	4	3	3	1	1	1	1
1281	2	67	3	6	5	6	6	1	2	1	2	1	1	1	1	1	1	1	1
1282	2	61	3	7	6	7	6	4	4	4	4	4	4	1	4	1	1	1	1
1283	1	69	3	5.5	5.5	5.5	6	4	4	4	3	3	4	4	4	1	1	2	1
1284	2	67	3	6	5	6	5.5	3	4	3	4	1	4	3	4	1	1	1	1
1285	1	75	3	6	7	7	7.5	3	2	1	1	2	3	1	3	1	1	1	1
1286	2	69	3	6.5	6	6	7	1	2	1	1	1	1	2	2	2	1	3	1
1287	1	68	3	6.5	7	8	8	1	1	2	3	2	3	2	1	1	1	1	1
1288	2	62	3	6.5	6	6.5	7	1	1	1	1	1	1	1	1	1	1	1	1
1289	2	85	3	8	7	5	6	3	2	4	3	2	2	4	3	1	1	1	1
1290	1	35	3	7	5	9	7	1	1	1	1	1	1	2	1	1	1	1	1
1291	2	35	3	5	6	6	6	1	3	2	2	2	2	3	2	1	1	1	1
1292	1	55	3	6.5	5	7	7	1	1	1	1	1	1	1	1	1	1	1	1
1293	2	50	3	5	5	5	5	1	1	1	1	1	1	1	1	3	2	4	4
1294	1	67	3	7	6	6	7	1	3	1	3	3	2	1	3	1	1	1	2
1295	2	64	3	6	5	4	5	4	1	4	4	4	1	4	4	1	1	1	1
1296	1	39	3	5	4	4	4	1	1	1	1	1	1	1	1	1	1	1	1
1297	1	58	3	7	6	5	5	4	4	4	4	2	4	4	1	1	1	1	1
1298	2	54	3	8	7	7	8	1	1	1	1	1	1	1	1	1	1	1	1
1299	1	69	3	6.5	6	6	7	2	3	2	1	3	3	2	1	1	1	1	1
1300	2	66	3	7	7.5	7	8	1	1	1	1	1	1	1	1	1	1	1	1
1301	1	63	3	8.5	7	7	8	1	1	1	1	1	1	1	1	1	1	1	1
1302	2	61	3	7	7	6.5	7	1	2	2	1	1	1	1	1	1	1	1	1
1303	1	69	3	8	8	8	8	1	1	1	1	1	1	1	1	1	1	1	1
1304	2	66	3	8	8	8	8	2	1	2	1	1	1	2	1	1	1	1	1
1305	1	78	3	6	6	6	6	3	3	3	2	3	1	3	3	1	1	1	1
1306	2	74	3	6	5	5.5	7.5	1	1	1	1	1	1	2	1	1	1	1	1
1307	1	45	3	7	7	6	6.5	1	1	1	1	1	1	1	1	1	1	1	1
1308	1	63	3	7	7	6	7	1	1	2	3	4	1	3	4	1	1	2	1
1309	2	63	3	5.5	5	6	6	1	1	1	1	4	1	1	2	1	1	1	2
1310	2	69	3	7	7	6.5	6	3	2	3	3	2	2	2	3	1	2	1	1
1311	2	46	3	7	6.5	6	6.5	1	1	1	1	1	1	1	1	2	2	3	2
1312	1	61	3	8	6	7	8	1	2	1	1	1	2	1	1	1	1	1	1
1313	2	57	3	5	5	4.5	5	4	3	3	3	1	3	3	3	2	2	2	2
1314	2	85	3	9	9	9.5	9	1	3	3	4	1	3	3	4	1	2	1	2
1315	1	56	3	6	7	6.5	6	3	1	4	3	3	1	4	4	1	1	1	3
1316	2	51	3	7	6	7	8	1	1	2	1	1	1	2	3	1	1	1	1
1317	1	86	3	9	9	12	12	1	2	1	1	1	1	1	1	1	1	1	1
1318	2	79	3	6	9	10	10	4	4	1	4	4	3	1	1	1	1	1	1
1319	1	57	3	8	8	8	8	1	1	1	1	1	1	1	1	1	1	1	1
1320	2	56	3	6.5	6	7	7.5	3	4	4	3	4	4	4	3	2	1	1	1
1321	2	30	3	7	7	6	6	1	1	1	1	1	1	1	1	1	2	1	1
1322	1	74	3	7	7	7	7.5	1	1	1	2	1	4	2	4	1	1	2	1
1323	2	69	3	8	7	6.5	6.5	2	3	3	3	3	3	3	4	1	1	3	2
1324	1	70	3	8	8	8	9	2	1	1	1	2	1	1	1	1	1	1	1
1325	2	65	3	7	7	6	7	2	1	1	1	2	1	1	1	1	1	1	1
1326	2	63	3	7	6.5	6.5	7	1	1	1	1	1	1	1	2	1	1	1	1
1327	2	36	3	7	6.83	7.17	7.42	1	2	2	2	2	1	1	2	1	2	1	1
1328	1	39	3	6	7	5.5	6.5	1	1	1	1	1	1	1	1	1	1	1	1
1329	2	39	3	5.5	6	5	5	1	1	1	1	3	1	1	1	1	1	1	1
1330	2	15	3	4.5	4.5	4	4.5	1	1	1	1	1	1	1	1	2	3	2	1
1331	1	63	3	8	4.5	8	5	1	3	1	1	4	3	1	4	1	1	1	1
1332	2	63	3	7	5	5	5.5	1	2	1	1	4	3	2	3	1	2	1	2
1333	1	72	3	7	7	8	8	1	1	1	1	1	1	1	1	1	1	1	1
1334	2	68	3	7	7	7	7	1	2	1	1	1	2	1	1	1	1	1	1
1335	1	61	3	8.5	8	8.5	8	1	1	1	1	1	1	1	1	1	1	1	1
1336	2	60	3	6	6	6.5	6.5	3	2	4	4	4	2	3	4	2	2	2	4
1337	1	31	3	6	5.5	7	7	1	2	3	4	3	3	2	3	3	3	2	3
1338	1	70	3	6	6	7	7	1	1	3	2	2	3	3	4	1	1	1	2
1339	2	66	3	6	6	6	6	1	1	1	1	1	1	1	2	1	1	1	2
1340	1	41	3	6	6	6	6.5	2	2	2	1	4	4	4	4	1	2	2	1
1341	2	34	3	6	6	5	6	4	2	4	4	2	1	1	1	2	1	3	3
1342	2	63	3	5	5.5	5	4	4	4	4	4	4	4	4	4	1	1	2	1
1343	2	35	3	4.5	4.5	5	6	1	1	3	2	1	1	1	1	1	1	1	1
1344	1	62	3	7	7	7	7	1	2	2	2	3	2	2	1	1	1	1	1
1345	2	56	3	6	6	6	6	1	1	1	1	2	2	2	1	1	1	1	1
1346	1	46	3	6	6	6	5.5	1	1	1	1	1	1	1	1	4	2	3	4
1347	2	69	3	6.5	6	5	5.67	3	2	4	2	4	3	4	3	4	1	1	2
1348	1	73	3	7	8	6	6.5	1	1	4	2	1	1	1	2	1	2	1	1
1349	2	69	3	6.5	8	8	6	1	1	2	2	1	1	1	3	1	4	3	1
1350	1	59	3	8	7	8	8	2	1	1	1	2	2	3	2	2	1	1	2
1351	2	55	3	7	6	6	6	2	2	2	2	1	2	2	2	1	2	1	1
1352	1	66	3	6.5	7	6.5	6	1	1	1	1	4	1	4	4	1	1	1	1
1353	1	30	3	6	6	5	5	1	1	1	1	1	4	1	1	1	1	1	1
1354	1	37	3	2	2	5	2	4	1	1	1	4	1	1	1	1	4	3	2
1355	2	32	3	5	4	4	10	3	1	2	1	4	1	2	1	4	3	1	1
1356	1	57	3	8	8	8	8	1	1	1	1	2	1	1	1	1	1	1	1
1357	2	57	3	6	6	6	6	1	1	1	1	1	1	1	1	1	1	1	1
1358	2	32	3	6	7	7	7	1	1	1	1	2	1	2	1	1	1	1	1
1359	2	30	3	7	6	7	7	2	1	1	1	2	1	1	1	1	1	1	1
1360	2	64	3	8	7	9	8	3	2	1	1	3	1	2	1	1	1	1	1
1361	2	30	3	7	6.5	6.5	6.5	1	1	1	1	1	1	1	1	1	1	1	1
1362	1	63	3	7	6	5.1	6	1	3	2	3	3	3	1	3	1	1	1	1
1363	2	60	3	8	7	6	7	1	2	1	1	1	2	1	1	1	1	1	1
1364	2	51	3	7	7	7	6	1	1	1	1	3	1	1	1	2	1	1	1
1365	1	75	3	8	6	6	7	1	1	1	1	1	2	1	1	1	2	1	1
1366	2	77	3	8	7	8	7	1	2	1	1	1	3	1	1	1	1	1	1
1367	1	29	3	6	6.5	7	6	1	3	1	1	1	2	1	1	1	1	1	1
1368	2	62	3	7	8	8	8	1	1	1	1	1	1	1	1	1	1	1	1
1369	1	57	3	6	7	7	6	1	1	1	2	1	1	4	4	1	1	1	1
1370	2	37	3	6	7	7	7	2	3	4	3	1	3	4	3	3	3	2	2
1371	2	57	3	7	7	7	7	2	1	1	1	3	1	1	1	2	1	1	1
1372	1	33	3	8	6	6	8	1	1	1	1	1	1	1	1	1	1	1	1
1373	2	34	3	8	7	6	8	1	1	1	1	1	1	1	1	1	1	1	1
1374	1	56	3	11	10	10	10	1	1	2	1	1	1	2	3	1	1	1	1
1375	2	58	3	6	7	6	7	2	1	2	3	2	3	2	1	1	1	1	1
1376	1	34	3	8	7.5	6	7	1	2	1	1	2	1	2	2	1	1	1	1
1377	2	29	3	8	7.5	6	7	2	1	1	2	2	1	1	1	1	1	1	1
1378	2	60	3	7	7	7	7	1	2	3	1	1	2	1	1	1	1	1	1
1379	1	53	3	6	6	7	6.5	1	1	1	1	2	1	1	3	4	1	2	3
1380	2	51	3	5	5.5	6.5	6	1	1	1	1	1	1	1	4	1	1	1	1
1381	2	16	3	6	6	6	6.5	1	1	1	1	1	1	1	1	1	2	1	1
1382	1	85	3	8	8	9	8	1	1	1	1	1	4	1	4	1	1	1	1
1383	2	78	3	8	8	9	8	1	1	1	1	2	4	1	4	1	1	1	1
1384	2	62	3	7	6	7	6	1	3	3	4	2	3	3	4	2	1	2	1
1385	2	51	3	6	7	7	8	1	1	1	1	1	1	1	1	1	1	1	1
1386	2	81	3	8	10	11	8.5	1	1	1	1	1	1	1	1	1	1	1	1
1387	1	63	3	6	8	7	8	1	1	2	1	1	3	2	1	1	1	1	1
1388	2	59	3	6	7	6	7	2	2	2	2	2	2	3	2	1	1	1	1
